# Supplementary material for: ﻿New data on bioacoustics and courtship behaviour in grasshoppers (Orthoptera, Acrididae, Gomphocerinae) from Russia and adjacent countries
Source: Zookeys. 2024 May 2;1200:1–26. doi: 10.3897/zookeys.1200.118422 (PMC11082487; doi:10.3897/zookeys.1200.118422)
Supplement: XML Treatment for Myrmeleotettix palpalis [file zookeys.1200.118422-treatment1.xml]

<!DOCTYPE tp:taxon-treatment
  PUBLIC "-//TaxonX//DTD Taxonomic Treatment Publishing DTD v0 20100105//EN" "tax-treatment-NSO.dtd">
<tp:taxon-treatment xmlns:tp="http://www.plazi.org/taxpub"><tp:treatment-meta><kwd-group><label>Taxon classification</label><kwd>
              <named-content content-type="kingdom">Animalia</named-content>
            </kwd><kwd>
              <named-content content-type="order">Orthoptera</named-content>
            </kwd><kwd>
              <named-content content-type="family">Acrididae</named-content>
            </kwd></kwd-group><mixed-citation publication-type="journal"><person-group><name><surname>Vedenina</surname><given-names>Varvara</given-names></name><name><surname>Sevastianov</surname><given-names>Nikita</given-names></name><name><surname>Kovalyova</surname><given-names>Evgenia</given-names></name></person-group><article-title>﻿New data on bioacoustics and courtship behaviour in grasshoppers (<tp:taxon-name><tp:taxon-name-part taxon-name-part-type="order">Orthoptera</tp:taxon-name-part></tp:taxon-name>, <tp:taxon-name><tp:taxon-name-part taxon-name-part-type="family">Acrididae</tp:taxon-name-part></tp:taxon-name>, <tp:taxon-name><tp:taxon-name-part taxon-name-part-type="subfamily">Gomphocerinae</tp:taxon-name-part></tp:taxon-name>) from Russia and adjacent countries</article-title><source>Zookeys</source><day>02</day><month>05</month><year>2024</year><volume>1200</volume><fpage>1</fpage><lpage>26</lpage><pub-id pub-id-type="doi">10.3897/zookeys.1200.118422</pub-id></mixed-citation></tp:treatment-meta><tp:nomenclature><label>﻿</label><tp:taxon-name>
            <object-id xmlns:xlink="http://www.w3.org/1999/xlink" content-type="arpha" xlink:type="simple">FE0D4EB4-6C99-5797-B76C-F3C391F3ED21</object-id>
            <tp:taxon-name-part taxon-name-part-type="genus" reg="Myrmeleotettix">Myrmeleotettix</tp:taxon-name-part>
            <tp:taxon-name-part taxon-name-part-type="species" reg="palpalis">palpalis</tp:taxon-name-part>
          </tp:taxon-name><tp:taxon-authority>(Zubowsky, 1900)</tp:taxon-authority></tp:nomenclature><tp:treatment-sec sec-type="distribution" id="SECID0EGNAC"><title>Distribution.</title><p>Southern Siberia from Altai to Transbaikalia, south-west of Amur region to Mongolia. Abundant in dry steppes and semi-deserts.</p></tp:treatment-sec><tp:treatment-sec sec-type="material" id="SECID0ELNAC"><title>Material</title><p><bold>(Fig. <xref ref-type="fig" rid="F1">1</xref>).</bold> 16. Russia: Altai Republic, ~ 26 km SE of Ongudai, environs of Kupchegen’, <named-content xmlns:xlink="http://www.w3.org/1999/xlink" content-type="dwc:verbatimCoordinates" xlink:type="simple"><named-content content-type="geo-json" specific-use="{&#34;type&#34;:&#34;Point&#34;,&#34;coordinates&#34;:[86.436667,50.621667]}" id="NCID0E2NAC" xlink:type="simple">50°37.3'N, 86°26.2'E</named-content></named-content>, 922 m a.s.l., 05.08.2023, song recordings in 3 ♂.</p></tp:treatment-sec><tp:treatment-sec sec-type="References to song" id="SECID0EAOAC"><title>References to song.</title><p><xref ref-type="bibr" rid="B24">Tishechkin and Bukhvalova 2009</xref>: recordings of calling song from Buryatia and Chita region.</p></tp:treatment-sec><tp:treatment-sec sec-type="Song" id="SECID0EKOAC"><title>Song.</title><p>The calling song is an echeme-sequence lasting for ~ 7 s and consisting of ~ 14 echemes (Fig. <xref ref-type="fig" rid="F2">2A–B</xref>). The echemes usually lasts ~ 0.2–0.25 s and the intervals between them are ~ 0.3–0.4 s. Each echeme consists of ~ 25 pulses repeated at the rate of 120–125 /s. Oscillograph analysis shows that the low-amplitude pulses are sometimes produced in gaps between the main pulses.</p><p>In the courtship song, one can distinguish three sound elements (Fig. <xref ref-type="fig" rid="F2">2C–J</xref>; see Suppl. material <xref ref-type="supplementary-material" rid="S1">1</xref>). The element 1 is similar to the calling echeme, although with clear gaps between pulses. The pulses are produced by synchronous leg movements repeated at the rate of ~ 115–120 /s. Each pulse is generated by only downstroke. The element 1 gradually transforms to element 2: the rate of pulses decreases to ~ 40–50 /s and they become ~ 2 × as long. It is remarkable that they are produced by very weak up-movement of one leg. After three alternations of elements 1 and 2, a male produces a high-amplitude stroke with both legs, despite two legs produce different patterns. One leg is moved up in a stepwise manner, which results to generation of 3–7 low-amplitude pulses (element 3), whereas another leg is moved up straighter without low-amplitude vibrations. Then elements 1 and 2 alternate again 3×, followed by the high-amplitude stroke of the legs, which change the roles. After repeating ~ 6–7 cycles with high-amplitude strokes, the two legs are moved synchronously producing element 3, followed by precopulatory leg movements. The frequency spectra of elements 1 and 2 are similar, occupying a broad range from 15 to 40 kHz with maximum energy between 25 and 35 kHz (Fig. <xref ref-type="fig" rid="F2">2H, I</xref>). The spectrum of element 3 has three maxima at ~ 15, 30, and 40 kHz (Fig. <xref ref-type="fig" rid="F2">2J</xref>).</p><p>When producing alternation of elements 1 and 2, a male slightly moves his body from side to side, generates low-amplitude movements with antennae keeping them turned to the sides, and conspicuously moves with black and white palps up and down (Fig. <xref ref-type="fig" rid="F3">3</xref>).</p><fig id="F3" position="float" orientation="portrait"><object-id xmlns:xlink="http://www.w3.org/1999/xlink" content-type="doi" xlink:type="simple">10.3897/zookeys.1200.118422.figure3</object-id><object-id xmlns:xlink="http://www.w3.org/1999/xlink" content-type="arpha" xlink:type="simple">0B23D50A-4B01-58C3-9D57-BA7E610FFEA1</object-id><label>Figure 3.</label><caption><p>Movements of antennae, black and white palps and the whole body in <italic><tp:taxon-name><tp:taxon-name-part taxon-name-part-type="genus" reg="Myrmeleotettix">Myrmeleotettix</tp:taxon-name-part><tp:taxon-name-part taxon-name-part-type="species" reg="palpalis">palpalis</tp:taxon-name-part></tp:taxon-name></italic> during courtship. The palps are raised up <bold>A</bold> lowered down <bold>B</bold> and raised up again <bold>C</bold>.</p></caption><graphic xmlns:xlink="http://www.w3.org/1999/xlink" xlink:href="zookeys-1200-001_article-118422__-g003.jpg" position="float" orientation="portrait" xlink:type="simple" id="oo_1040932.jpg"><uri content-type="original_file" xlink:type="simple">https://binary.pensoft.net/fig/1040932</uri></graphic></fig></tp:treatment-sec><tp:treatment-sec sec-type="Comparative remarks" id="SECID0ELAAE"><title>Comparative remarks.</title><p>The recordings of calling song in <italic><tp:taxon-name><tp:taxon-name-part taxon-name-part-type="genus" reg="Myrmeleotettix">M.</tp:taxon-name-part><tp:taxon-name-part taxon-name-part-type="species" reg="palpalis">palpalis</tp:taxon-name-part></tp:taxon-name></italic> from Altai are similar to the recordings from Buryatia and Chita region (<xref ref-type="bibr" rid="B24">Tishechkin and Bukhvalova 2009</xref>). The courtship song of <italic><tp:taxon-name><tp:taxon-name-part taxon-name-part-type="genus" reg="Myrmeleotettix">M.</tp:taxon-name-part><tp:taxon-name-part taxon-name-part-type="species" reg="palpalis">palpalis</tp:taxon-name-part></tp:taxon-name></italic> is shown for the first time. The calling song and the courtship element 1 are produced during the leg movements repeated at the rate of ~ 115–120 /s. According to <xref ref-type="bibr" rid="B27">Vedenina and Mugue (2011)</xref> and to <xref ref-type="bibr" rid="B20">Sevastianov et al. (2023)</xref>, this pattern can be considered as relatively complex and advanced pattern: the leg-movement rate could originate from the double rates of the wing beat. The complex structure of the courtship song with several sound elements found in <italic><tp:taxon-name><tp:taxon-name-part taxon-name-part-type="genus" reg="Myrmeleotettix">M.</tp:taxon-name-part><tp:taxon-name-part taxon-name-part-type="species" reg="palpalis">palpalis</tp:taxon-name-part></tp:taxon-name></italic> are concordant with the overall complexity of the courtship songs in the genus <italic><tp:taxon-name><tp:taxon-name-part taxon-name-part-type="genus" reg="Myrmeleotettix">Myrmeleotettix</tp:taxon-name-part></tp:taxon-name></italic>. (<xref ref-type="bibr" rid="B19">Ragge and Reynolds 1998</xref>; <xref ref-type="bibr" rid="B4">Berger and Gottsberger 2010</xref>; <xref ref-type="bibr" rid="B27">Vedenina and Mugue 2011</xref>; <xref ref-type="bibr" rid="B31">Vedenina et al. 2020</xref>).</p><p>We suggest the movements with palps to be a remarkable visual display that distinguishes <italic><tp:taxon-name><tp:taxon-name-part taxon-name-part-type="genus" reg="Myrmeleotettix">M.</tp:taxon-name-part><tp:taxon-name-part taxon-name-part-type="species" reg="palpalis">palpalis</tp:taxon-name-part></tp:taxon-name></italic> from most gomphocerine species. In one more species of this genus, <italic><tp:taxon-name><tp:taxon-name-part taxon-name-part-type="genus" reg="Myrmeleotettix">M.</tp:taxon-name-part><tp:taxon-name-part taxon-name-part-type="species" reg="antennatus">antennatus</tp:taxon-name-part></tp:taxon-name></italic>, the palp movements were also described during courtship (<xref ref-type="bibr" rid="B4">Berger and Gottsberger 2010</xref>). <italic><tp:taxon-name><tp:taxon-name-part taxon-name-part-type="genus" reg="Myrmeleotettix">M.</tp:taxon-name-part><tp:taxon-name-part taxon-name-part-type="species" reg="antennatus">antennatus</tp:taxon-name-part></tp:taxon-name></italic>, however, moves palps much more rapidly than <italic><tp:taxon-name><tp:taxon-name-part taxon-name-part-type="genus" reg="Myrmeleotettix">M.</tp:taxon-name-part><tp:taxon-name-part taxon-name-part-type="species" reg="palpalis">palpalis</tp:taxon-name-part></tp:taxon-name></italic>, and the most conspicuous visual display in <italic><tp:taxon-name><tp:taxon-name-part taxon-name-part-type="genus" reg="Myrmeleotettix">M.</tp:taxon-name-part><tp:taxon-name-part taxon-name-part-type="species" reg="antennatus">antennatus</tp:taxon-name-part></tp:taxon-name></italic> comprises a large swing of antennae with well-developed clubs. In contrast to <italic><tp:taxon-name><tp:taxon-name-part taxon-name-part-type="genus" reg="Myrmeleotettix">M.</tp:taxon-name-part><tp:taxon-name-part taxon-name-part-type="species" reg="palpalis">palpalis</tp:taxon-name-part></tp:taxon-name></italic>, pulps in <italic><tp:taxon-name><tp:taxon-name-part taxon-name-part-type="genus" reg="Myrmeleotettix">M.</tp:taxon-name-part><tp:taxon-name-part taxon-name-part-type="species" reg="antennatus">antennatus</tp:taxon-name-part></tp:taxon-name></italic> are not coloured in black and white. Within the genus <italic><tp:taxon-name><tp:taxon-name-part taxon-name-part-type="genus" reg="Myrmeleotettix">Myrmeleotettix</tp:taxon-name-part></tp:taxon-name></italic>, antennae in <italic><tp:taxon-name><tp:taxon-name-part taxon-name-part-type="genus" reg="Myrmeleotettix">M.</tp:taxon-name-part><tp:taxon-name-part taxon-name-part-type="species" reg="palpalis">palpalis</tp:taxon-name-part></tp:taxon-name></italic> are least thickened at the ends, which is probably correlated with very weak antennal movements during courtship. Other two species of this genus, <italic><tp:taxon-name><tp:taxon-name-part taxon-name-part-type="genus" reg="Myrmeleotettix">M.</tp:taxon-name-part><tp:taxon-name-part taxon-name-part-type="species" reg="maculatus">maculatus</tp:taxon-name-part></tp:taxon-name></italic> (<xref ref-type="bibr" rid="B19">Ragge and Reynolds 1998</xref>; <xref ref-type="bibr" rid="B28">Vedenina and Shestakov 2014</xref>) and <italic><tp:taxon-name><tp:taxon-name-part taxon-name-part-type="genus" reg="Myrmeleotettix">M.</tp:taxon-name-part><tp:taxon-name-part taxon-name-part-type="species" reg="pallidus">pallidus</tp:taxon-name-part></tp:taxon-name></italic> (<xref ref-type="bibr" rid="B31">Vedenina et al. 2020</xref>) move conspicuously with antennae but not with palps. Thus, the visual display in various <italic><tp:taxon-name><tp:taxon-name-part taxon-name-part-type="genus" reg="Myrmeleotettix">Myrmeleotettix</tp:taxon-name-part></tp:taxon-name></italic> species seems to evolve independently. The palp movements are also known in <italic><tp:taxon-name><tp:taxon-name-part taxon-name-part-type="genus" reg="Aeropus">Aeropus</tp:taxon-name-part><tp:taxon-name-part taxon-name-part-type="species" reg="sibiricus">sibiricus</tp:taxon-name-part></tp:taxon-name></italic> and <italic><tp:taxon-name><tp:taxon-name-part taxon-name-part-type="genus" reg="Gomphocerippus">Gomphocerippus</tp:taxon-name-part><tp:taxon-name-part taxon-name-part-type="species" reg="rufus">rufus</tp:taxon-name-part></tp:taxon-name></italic> (e.g., <xref ref-type="bibr" rid="B9">Elsner 1974</xref>; <xref ref-type="bibr" rid="B19">Ragge and Reynolds 1998</xref>). However, these species that are distantly related to the species of <italic><tp:taxon-name><tp:taxon-name-part taxon-name-part-type="genus" reg="Myrmeleotettix">Myrmeleotettix</tp:taxon-name-part></tp:taxon-name></italic>, demonstrate very different patterns of the palp movements. It is evident that the pulp movements in <italic><tp:taxon-name><tp:taxon-name-part taxon-name-part-type="genus" reg="Myrmeleotettix">Myrmeleotettix</tp:taxon-name-part></tp:taxon-name></italic>, <italic><tp:taxon-name><tp:taxon-name-part taxon-name-part-type="genus" reg="Aeropus">A.</tp:taxon-name-part><tp:taxon-name-part taxon-name-part-type="species" reg="sibiricus">sibiricus</tp:taxon-name-part></tp:taxon-name></italic>, and <italic><tp:taxon-name><tp:taxon-name-part taxon-name-part-type="genus" reg="Gomphocerippus">G.</tp:taxon-name-part><tp:taxon-name-part taxon-name-part-type="species" reg="rufus">rufus</tp:taxon-name-part></tp:taxon-name></italic> evolved convergently.</p></tp:treatment-sec><tp:treatment-sec><!--Section generated to contain objects referenced in tp:taxon-treatment.--><fig id="F1" position="float" orientation="portrait"><object-id xmlns:xlink="http://www.w3.org/1999/xlink" content-type="doi" xlink:type="simple">10.3897/zookeys.1200.118422.figure1</object-id><object-id xmlns:xlink="http://www.w3.org/1999/xlink" content-type="arpha" xlink:type="simple">10569CA6-2F90-531C-8975-331147997AC3</object-id><label>Figure 1.</label><caption><p>Map of localities where the specimens were collected for the song recordings. 1–6: <italic><tp:taxon-name><tp:taxon-name-part taxon-name-part-type="genus" reg="Chorthippus">Chorthippus</tp:taxon-name-part><tp:taxon-name-part taxon-name-part-type="species" reg="macrocerus">macrocerus</tp:taxon-name-part></tp:taxon-name></italic>; 7, 8: <italic><tp:taxon-name><tp:taxon-name-part taxon-name-part-type="genus" reg="Chorthippus">Chorthippus</tp:taxon-name-part><tp:taxon-name-part taxon-name-part-type="species" reg="pullus">pullus</tp:taxon-name-part></tp:taxon-name></italic>; 9: <italic><tp:taxon-name><tp:taxon-name-part taxon-name-part-type="genus" reg="Mesasippus">Mesasippus</tp:taxon-name-part><tp:taxon-name-part taxon-name-part-type="species" reg="kozhevnikovi">kozhevnikovi</tp:taxon-name-part></tp:taxon-name></italic>; 10–13: <italic><tp:taxon-name><tp:taxon-name-part taxon-name-part-type="genus" reg="Megaulacobothrus">Megaulacobothrus</tp:taxon-name-part><tp:taxon-name-part taxon-name-part-type="species" reg="aethalinus">aethalinus</tp:taxon-name-part></tp:taxon-name></italic>; 14, 15 <italic><tp:taxon-name><tp:taxon-name-part taxon-name-part-type="genus" reg="Chorthippus">C.</tp:taxon-name-part><tp:taxon-name-part taxon-name-part-type="species" reg="hammarstroemi">hammarstroemi</tp:taxon-name-part></tp:taxon-name></italic>; 16: <italic><tp:taxon-name><tp:taxon-name-part taxon-name-part-type="genus" reg="Myrmeleotettix">Myrmeleotettix</tp:taxon-name-part><tp:taxon-name-part taxon-name-part-type="species" reg="palpalis">palpalis</tp:taxon-name-part></tp:taxon-name></italic>; 17, 18: <italic><tp:taxon-name><tp:taxon-name-part taxon-name-part-type="genus" reg="Stenobothrus">Stenobothrus</tp:taxon-name-part><tp:taxon-name-part taxon-name-part-type="species" reg="newskii">newskii.</tp:taxon-name-part></tp:taxon-name></italic> The localities of the same species are indicated by the same colour.</p></caption><graphic xmlns:xlink="http://www.w3.org/1999/xlink" xlink:href="zookeys-1200-001_article-118422__-g001.jpg" position="float" orientation="portrait" xlink:type="simple" id="oo_1040930.jpg"><uri content-type="original_file" xlink:type="simple">https://binary.pensoft.net/fig/1040930</uri></graphic></fig><fig id="F2" position="float" orientation="portrait"><object-id xmlns:xlink="http://www.w3.org/1999/xlink" content-type="doi" xlink:type="simple">10.3897/zookeys.1200.118422.figure2</object-id><object-id xmlns:xlink="http://www.w3.org/1999/xlink" content-type="arpha" xlink:type="simple">9C0F4DBA-9504-5969-A74B-3499ECEDDA25</object-id><label>Figure 2.</label><caption><p>Oscillograms of the calling song <bold>A, B</bold>, courtship songs <bold>C–G</bold> and frequency spectra <bold>H–J</bold> in <italic><tp:taxon-name><tp:taxon-name-part taxon-name-part-type="genus" reg="Myrmeleotettix">Myrmeleotettix</tp:taxon-name-part><tp:taxon-name-part taxon-name-part-type="species" reg="palpalis">palpalis</tp:taxon-name-part></tp:taxon-name></italic>. Courtship songs of two males are shown in <bold>C</bold> and <bold>D</bold>. Song recordings are presented at three different speeds. In oscillograms <bold>C–G</bold> the two upper lines are recordings of hind leg movements and the lower line is the sound recording. Different elements of the courtship song are shown in <bold>E, F</bold>. Frequency spectra are shown in kHz for the courtship elements 1 <bold>H</bold>, 2 <bold>I</bold> and 3 <bold>J</bold>.</p></caption><graphic xmlns:xlink="http://www.w3.org/1999/xlink" xlink:href="zookeys-1200-001_article-118422__-g002.jpg" position="float" orientation="portrait" xlink:type="simple" id="oo_1040931.jpg"><uri content-type="original_file" xlink:type="simple">https://binary.pensoft.net/fig/1040931</uri></graphic></fig><supplementary-material xmlns:xlink="http://www.w3.org/1999/xlink" id="S1" position="float" orientation="portrait" xlink:type="simple"><object-id content-type="doi" xlink:type="simple">10.3897/zookeys.1200.118422.suppl1</object-id><object-id content-type="arpha" xlink:type="simple">92D97A44-ECA3-5F21-BC5D-651F8A72304A</object-id><label>Supplementary material 1</label><caption><p>Courtship in <italic><tp:taxon-name><tp:taxon-name-part taxon-name-part-type="genus" reg="Myrmeleotettix">Myrmeleotettix</tp:taxon-name-part><tp:taxon-name-part taxon-name-part-type="species" reg="palpalis">palpalis</tp:taxon-name-part></tp:taxon-name></italic></p></caption><statement content-type="dataType"><label>Data type</label><p>mpg</p></statement><statement content-type="notes"><label>Explanation note</label><p>The male produces high-amplitude strokes with hind legs, moves his body from side to side, generates low-amplitude movements with antennae, and conspicuously moves with palps up and down. In this movie and some others, the pieces of reflecting foil glued to the distal part of each hind femur remained from the leg-movement recordings.</p></statement><media xlink:href="zookeys-1200-001_article-118422__-s001.mpg" mimetype="video" mime-subtype="mpeg" position="float" orientation="portrait" xlink:type="simple" id="oo_1040941.mpg"><uri content-type="original_file" xlink:type="simple">https://binary.pensoft.net/file/1040941</uri></media><permissions><license xlink:type="simple"><license-p>This dataset is made available under the Open Database License (http://opendatacommons.org/licenses/odbl/1.0/). The Open Database License (ODbL) is a license agreement intended to allow users to freely share, modify, and use this Dataset while maintaining this same freedom for others, provided that the original source and author(s) are credited.</license-p></license></permissions><attrib specific-use="authors">Varvara Vedenina, Nikita Sevastianov, Evgenia Kovalyova</attrib></supplementary-material></tp:treatment-sec><ref-list><ref id="B24"><mixed-citation xmlns:xlink="http://www.w3.org/1999/xlink" xlink:type="simple"><person-group><name name-style="western"><surname>Tishechkin</surname><given-names>DYu</given-names></name><name name-style="western"><surname>Bukhvalova</surname><given-names>MA</given-names></name></person-group> (<year>2009</year>) <article-title>New data on calling signals of <tp:taxon-name><tp:taxon-name-part taxon-name-part-type="subfamily">Gomphocerinae</tp:taxon-name-part></tp:taxon-name> grasshoppers (<tp:taxon-name><tp:taxon-name-part taxon-name-part-type="order">Orthoptera</tp:taxon-name-part></tp:taxon-name>: <tp:taxon-name><tp:taxon-name-part taxon-name-part-type="family">Acrididae</tp:taxon-name-part></tp:taxon-name>) from South Siberia and the Russian Far East.</article-title><source>Russian Entomological Journal</source><volume>18</volume>: <fpage>25</fpage>–<lpage>46</lpage>.</mixed-citation></ref><ref id="B27"><mixed-citation xmlns:xlink="http://www.w3.org/1999/xlink" xlink:type="simple"><person-group><name name-style="western"><surname>Vedenina</surname><given-names>V</given-names></name><name name-style="western"><surname>Mugue</surname><given-names>N</given-names></name></person-group> (<year>2011</year>) <article-title>Speciation in gomphocerine grasshoppers: Molecular phylogeny versus bioacoustics and courtship behavior.</article-title><source>Journal of <tp:taxon-name><tp:taxon-name-part taxon-name-part-type="order">Orthoptera</tp:taxon-name-part></tp:taxon-name> Research</source><volume>20</volume>(<issue>1</issue>): <fpage>109</fpage>–<lpage>125</lpage>. <ext-link xlink:href="10.1665/034.020.0111" ext-link-type="doi" xlink:type="simple">https://doi.org/10.1665/034.020.0111</ext-link></mixed-citation></ref><ref id="B20"><mixed-citation xmlns:xlink="http://www.w3.org/1999/xlink" xlink:type="simple"><person-group><name name-style="western"><surname>Sevastianov</surname><given-names>N</given-names></name><name name-style="western"><surname>Neretina</surname><given-names>T</given-names></name><name name-style="western"><surname>Vedenina</surname><given-names>V</given-names></name></person-group> (<year>2023</year>) <article-title>Evolution of calling songs in the grasshopper subfamily <tp:taxon-name><tp:taxon-name-part taxon-name-part-type="subfamily">Gomphocerinae</tp:taxon-name-part></tp:taxon-name> (<tp:taxon-name><tp:taxon-name-part taxon-name-part-type="order">Orthoptera</tp:taxon-name-part></tp:taxon-name>, <tp:taxon-name><tp:taxon-name-part taxon-name-part-type="family">Acrididae</tp:taxon-name-part></tp:taxon-name>).</article-title><source>Zoologica Scripta</source><volume>52</volume>(<issue>2</issue>): <fpage>154</fpage>–<lpage>175</lpage>. <ext-link xlink:href="10.1111/zsc.12579" ext-link-type="doi" xlink:type="simple">https://doi.org/10.1111/zsc.12579</ext-link></mixed-citation></ref><ref id="B19"><mixed-citation xmlns:xlink="http://www.w3.org/1999/xlink" xlink:type="simple"><person-group><name name-style="western"><surname>Ragge</surname><given-names>D</given-names></name><name name-style="western"><surname>Reynolds</surname><given-names>WJ</given-names></name></person-group> (<year>1998</year>) <source>The songs of the grasshoppers and crickets of western Europe.</source><publisher-name>Harley Books</publisher-name>, <publisher-loc>Colchester</publisher-loc>, <size units="page">591 pp</size>. <ext-link xlink:href="10.1163/9789004632189" ext-link-type="doi" xlink:type="simple">https://doi.org/10.1163/9789004632189</ext-link></mixed-citation></ref><ref id="B4"><mixed-citation xmlns:xlink="http://www.w3.org/1999/xlink" xlink:type="simple"><person-group><name name-style="western"><surname>Berger</surname><given-names>D</given-names></name><name name-style="western"><surname>Gottsberger</surname><given-names>B</given-names></name></person-group> (<year>2010</year>) <article-title>Analysis of the courtship of <italic><tp:taxon-name><tp:taxon-name-part taxon-name-part-type="genus">Myrmeleotettix</tp:taxon-name-part><tp:taxon-name-part taxon-name-part-type="species">antennatus</tp:taxon-name-part></tp:taxon-name></italic> (Fieber, 1853) – with general remarks on multimodal courtship behavior in gomphocerine grasshoppers.</article-title><source><tp:taxon-name><tp:taxon-name-part taxon-name-part-type="class">Articulata</tp:taxon-name-part></tp:taxon-name></source><volume>25</volume>: <fpage>1</fpage>–<lpage>21</lpage>. <ext-link xlink:href="https://dgfo-articulata.de/downloads/articulata/articulata_XXV_2010/berger_gottsberger_2010.pdf" ext-link-type="uri" xlink:type="simple">https://dgfo-articulata.de/downloads/articulata/articulata_XXV_2010/berger_gottsberger_2010.pdf</ext-link></mixed-citation></ref><ref id="B31"><mixed-citation xmlns:xlink="http://www.w3.org/1999/xlink" xlink:type="simple"><person-group><name name-style="western"><surname>Vedenina</surname><given-names>V</given-names></name><name name-style="western"><surname>Sevastianov</surname><given-names>N</given-names></name><name name-style="western"><surname>Tarasova</surname><given-names>T</given-names></name></person-group> (<year>2020</year>) <article-title>Contributions to the study of the grasshopper (<tp:taxon-name><tp:taxon-name-part taxon-name-part-type="order">Orthoptera</tp:taxon-name-part></tp:taxon-name>: <tp:taxon-name><tp:taxon-name-part taxon-name-part-type="family">Acrididae</tp:taxon-name-part></tp:taxon-name>: <tp:taxon-name><tp:taxon-name-part taxon-name-part-type="subfamily">Gomphocerinae</tp:taxon-name-part></tp:taxon-name>) courtship songs from Kazakhstan and adjacent territories.</article-title><source>Zootaxa</source><volume>4895</volume>(<issue>4</issue>): <fpage>505</fpage>–<lpage>527</lpage>. <ext-link xlink:href="10.11646/zootaxa.4895.4.3" ext-link-type="doi" xlink:type="simple">https://doi.org/10.11646/zootaxa.4895.4.3</ext-link></mixed-citation></ref><ref id="B28"><mixed-citation xmlns:xlink="http://www.w3.org/1999/xlink" xlink:type="simple"><person-group><name name-style="western"><surname>Vedenina</surname><given-names>VY</given-names></name><name name-style="western"><surname>Shestakov</surname><given-names>LS</given-names></name></person-group> (<year>2014</year>) <article-title>Stable and variable parameters in courtship songs of grasshoppers of the subfamily <tp:taxon-name><tp:taxon-name-part taxon-name-part-type="subfamily">Gomphocerinae</tp:taxon-name-part></tp:taxon-name> (<tp:taxon-name><tp:taxon-name-part taxon-name-part-type="order">Orthoptera</tp:taxon-name-part></tp:taxon-name>, <tp:taxon-name><tp:taxon-name-part taxon-name-part-type="family">Acrididae</tp:taxon-name-part></tp:taxon-name>).</article-title><source>Entomological Review</source><volume>94</volume>(<issue>1</issue>): <fpage>1</fpage>–<lpage>20</lpage>. <ext-link xlink:href="10.1134/S0013873814010011" ext-link-type="doi" xlink:type="simple">https://doi.org/10.1134/S0013873814010011</ext-link></mixed-citation></ref><ref id="B9"><mixed-citation xmlns:xlink="http://www.w3.org/1999/xlink" xlink:type="simple"><person-group><name name-style="western"><surname>Elsner</surname><given-names>N</given-names></name></person-group> (<year>1974</year>) <article-title>Neuroethology of sound in gomphocerine grasshoppers. I. Song patterns and stridulatory movements.</article-title><source>Journal of Comparative Physiology</source><volume>88</volume>: <fpage>72</fpage>–<lpage>102</lpage>. <ext-link xlink:href="10.1007/BF00695923" ext-link-type="doi" xlink:type="simple">https://doi.org/10.1007/BF00695923</ext-link></mixed-citation></ref></ref-list></tp:taxon-treatment>
