# Supplementary material for: ﻿New data on bioacoustics and courtship behaviour in grasshoppers (Orthoptera, Acrididae, Gomphocerinae) from Russia and adjacent countries
Source: Zookeys. 2024 May 2;1200:1–26. doi: 10.3897/zookeys.1200.118422 (PMC11082487; doi:10.3897/zookeys.1200.118422)
Supplement: XML Treatment for Stenobothrus newskii [file zookeys.1200.118422-treatment2.xml]

<!DOCTYPE tp:taxon-treatment
  PUBLIC "-//TaxonX//DTD Taxonomic Treatment Publishing DTD v0 20100105//EN" "tax-treatment-NSO.dtd">
<tp:taxon-treatment xmlns:tp="http://www.plazi.org/taxpub"><tp:treatment-meta><kwd-group><label>Taxon classification</label><kwd>
              <named-content content-type="kingdom">Animalia</named-content>
            </kwd><kwd>
              <named-content content-type="order">Orthoptera</named-content>
            </kwd><kwd>
              <named-content content-type="family">Acrididae</named-content>
            </kwd></kwd-group><mixed-citation publication-type="journal"><person-group><name><surname>Vedenina</surname><given-names>Varvara</given-names></name><name><surname>Sevastianov</surname><given-names>Nikita</given-names></name><name><surname>Kovalyova</surname><given-names>Evgenia</given-names></name></person-group><article-title>﻿New data on bioacoustics and courtship behaviour in grasshoppers (<tp:taxon-name><tp:taxon-name-part taxon-name-part-type="order">Orthoptera</tp:taxon-name-part></tp:taxon-name>, <tp:taxon-name><tp:taxon-name-part taxon-name-part-type="family">Acrididae</tp:taxon-name-part></tp:taxon-name>, <tp:taxon-name><tp:taxon-name-part taxon-name-part-type="subfamily">Gomphocerinae</tp:taxon-name-part></tp:taxon-name>) from Russia and adjacent countries</article-title><source>Zookeys</source><day>02</day><month>05</month><year>2024</year><volume>1200</volume><fpage>1</fpage><lpage>26</lpage><pub-id pub-id-type="doi">10.3897/zookeys.1200.118422</pub-id></mixed-citation></tp:treatment-meta><tp:nomenclature><label>﻿</label><tp:taxon-name>
            <object-id xmlns:xlink="http://www.w3.org/1999/xlink" content-type="arpha" xlink:type="simple">3FFF7DCA-F3EF-58E3-AE01-1222D92A2B0D</object-id>
            <tp:taxon-name-part taxon-name-part-type="genus" reg="Stenobothrus">Stenobothrus</tp:taxon-name-part>
            <tp:taxon-name-part taxon-name-part-type="species" reg="newskii">newskii</tp:taxon-name-part>
          </tp:taxon-name><tp:taxon-authority>Zubowsky, 1900</tp:taxon-authority></tp:nomenclature><tp:treatment-sec sec-type="distribution" id="SECID0EJKAE"><title>Distribution.</title><p>Altai Mountains, Tuva, NW Mongolia. Usually associated with alpine meadows.</p></tp:treatment-sec><tp:treatment-sec sec-type="material" id="SECID0EOKAE"><title>Material</title><p><bold>(Fig. <xref ref-type="fig" rid="F1">1</xref>).</bold> Russia: 17. Altai Republic, Ulagan district, 3.5 km N of Lake Cheybek-Kohl, <named-content xmlns:xlink="http://www.w3.org/1999/xlink" content-type="dwc:verbatimCoordinates" xlink:type="simple"><named-content content-type="geo-json" specific-use="{&#34;type&#34;:&#34;Point&#34;,&#34;coordinates&#34;:[87.576017,50.430900]}" id="NCID0E5KAE" xlink:type="simple">50°25.854'N, 87°34.561'E</named-content></named-content>, 1907 m a.s.l., 06.08.2023, song recordings in 3 ♂; 18. Altai Republic, Ulagan district, ab. 10 km N of Aktash, near Lake Cheybek-Kohl, <named-content xmlns:xlink="http://www.w3.org/1999/xlink" content-type="dwc:verbatimCoordinates" xlink:type="simple"><named-content content-type="geo-json" specific-use="{&#34;type&#34;:&#34;Point&#34;,&#34;coordinates&#34;:[87.596667,50.408333]}" id="NCID0EGLAE" xlink:type="simple">50°24.5'N, 87°35.8'E</named-content></named-content>, 1821 m a.s.l., 14.08.2021, song recordings in 5 ♂, 06.08.2023, song recordings in 3 ♂.</p></tp:treatment-sec><tp:treatment-sec sec-type="References to song" id="SECID0ELLAE"><title>References to song.</title><p>Unknown.</p></tp:treatment-sec><tp:treatment-sec sec-type="Song" id="SECID0EQLAE"><title>Song.</title><p>The calling song is an echeme-sequence that may last for tens of seconds, up to a minute (Fig. <xref ref-type="fig" rid="F4">4A–C</xref>). The echemes usually lasts ~ 0.25 s and the intervals between them are ~ 0.6 s. Each echeme begins quietly, reaching maximum intensity at the second half of its duration. Each echeme is generated by the low-amplitude, antidromic up and down leg movements at the rate of ~ 120 /s. During both up and down movements, the legs produce distinct pulses so, that the pulse rate is 2× as high as the leg-movement rate.</p><fig id="F4" position="float" orientation="portrait"><object-id xmlns:xlink="http://www.w3.org/1999/xlink" content-type="doi" xlink:type="simple">10.3897/zookeys.1200.118422.figure4</object-id><object-id xmlns:xlink="http://www.w3.org/1999/xlink" content-type="arpha" xlink:type="simple">4C9913AF-1BC7-58B4-A77A-70EA4527BCAD</object-id><label>Figure 4.</label><caption><p>Oscillograms of the calling song <bold>A–C</bold> courtship song <bold>D–G</bold> and frequency spectra <bold>H, I</bold> in <italic><tp:taxon-name><tp:taxon-name-part taxon-name-part-type="genus" reg="Stenobothrus">Stenobothrus</tp:taxon-name-part><tp:taxon-name-part taxon-name-part-type="species" reg="newskii">newskii</tp:taxon-name-part></tp:taxon-name></italic>. Courtship songs of two males are shown in <bold>E</bold> and <bold>F</bold>. Song recordings are presented at three different speeds. In oscillograms <bold>A–C, F–G</bold> the two upper lines are recordings of hind leg movements and the lower line is the sound recording. The drawing shows the wing clapping, which generates the high-amplitude pulses shown in <bold>D–G</bold>. Frequency spectra are shown in kHz for the main echeme <bold>H</bold> and wing beats <bold>I</bold>.</p></caption><graphic xmlns:xlink="http://www.w3.org/1999/xlink" xlink:href="zookeys-1200-001_article-118422__-g004.jpg" position="float" orientation="portrait" xlink:type="simple" id="oo_1040933.jpg"><uri content-type="original_file" xlink:type="simple">https://binary.pensoft.net/fig/1040933</uri></graphic></fig><p>During courtship, the males generate a sequence of echemes almost identical to the calling echeme-sequence. However, sometimes a courting male shortly crepitates by wings (Fig. <xref ref-type="fig" rid="F4">4D–G</xref>; see Suppl. material <xref ref-type="supplementary-material" rid="S2">2</xref>) or / and starts a noisy flight. After such a flight, the male is trying to copulate. The frequency spectrum of crepitation has a rather narrow maximum around 20 kHz; by contrast, the spectrum of echeme is more usual for <tp:taxon-name><tp:taxon-name-part taxon-name-part-type="subfamily">Gomphocerinae</tp:taxon-name-part></tp:taxon-name>, ranging from 10 to 40 kHz with numerous maxima between 18 and 30 kHz.</p></tp:treatment-sec><tp:treatment-sec sec-type="Comparative remarks" id="SECID0ETNAE"><title>Comparative remarks.</title><p>The acoustic behaviour in <italic><tp:taxon-name><tp:taxon-name-part taxon-name-part-type="genus" reg="Stenobothrus">S.</tp:taxon-name-part><tp:taxon-name-part taxon-name-part-type="species" reg="newskii">newskii</tp:taxon-name-part></tp:taxon-name></italic> is described for the first time. It is remarkable that this species crepitates in flight and is also able to generate short sequences of wing beats sitting on the ground. Such crepitation on the ground is also known in some other species of the genus <italic><tp:taxon-name><tp:taxon-name-part taxon-name-part-type="genus" reg="Stenobothrus">Stenobothrus</tp:taxon-name-part></tp:taxon-name></italic>, namely, <italic><tp:taxon-name><tp:taxon-name-part taxon-name-part-type="genus" reg="Stenobothrus">S.</tp:taxon-name-part><tp:taxon-name-part taxon-name-part-type="species" reg="rubicundulus">rubicundulus</tp:taxon-name-part></tp:taxon-name></italic> (<xref ref-type="bibr" rid="B11">Elsner and Wasser 1995</xref>), <italic><tp:taxon-name><tp:taxon-name-part taxon-name-part-type="genus" reg="Stenobothrus">S.</tp:taxon-name-part><tp:taxon-name-part taxon-name-part-type="species" reg="cotticus">cotticus</tp:taxon-name-part></tp:taxon-name></italic> (<xref ref-type="bibr" rid="B5">Berger et al. 2010</xref>), and <italic><tp:taxon-name><tp:taxon-name-part taxon-name-part-type="genus" reg="Stenobothrus">S.</tp:taxon-name-part><tp:taxon-name-part taxon-name-part-type="species" reg="hyalosuperficies">hyalosuperficies</tp:taxon-name-part></tp:taxon-name></italic> (<xref ref-type="bibr" rid="B22">Tarasova et al. 2021</xref>).</p><p>The song and mating behaviour of <italic><tp:taxon-name><tp:taxon-name-part taxon-name-part-type="genus" reg="Stenobothrus">S.</tp:taxon-name-part><tp:taxon-name-part taxon-name-part-type="species" reg="newskii">newskii</tp:taxon-name-part></tp:taxon-name></italic> is almost identical to those in <italic><tp:taxon-name><tp:taxon-name-part taxon-name-part-type="genus" reg="Stenobothrus">S.</tp:taxon-name-part><tp:taxon-name-part taxon-name-part-type="species" reg="cotticus">cotticus</tp:taxon-name-part></tp:taxon-name></italic> (<xref ref-type="bibr" rid="B19">Ragge and Reynolds 1998</xref>; <xref ref-type="bibr" rid="B3">Berger 2008</xref>; <xref ref-type="bibr" rid="B5">Berger et al. 2010</xref>). It is surprising considering the large distance between the localities of the two species. <italic><tp:taxon-name><tp:taxon-name-part taxon-name-part-type="genus" reg="Stenobothrus">Stenobothrus</tp:taxon-name-part><tp:taxon-name-part taxon-name-part-type="species" reg="cotticus">cotticus</tp:taxon-name-part></tp:taxon-name></italic> was originally assumed to be endemic to the southwestern Alps, and it was later found in the Rila mountains in Bulgaria (<xref ref-type="bibr" rid="B5">Berger et al. 2010</xref>). The authors suggested that <italic><tp:taxon-name><tp:taxon-name-part taxon-name-part-type="genus" reg="Stenobothrus">S.</tp:taxon-name-part><tp:taxon-name-part taxon-name-part-type="species" reg="cotticus">cotticus</tp:taxon-name-part></tp:taxon-name></italic> had a wider distribution during colder periods, when its range was expanded to lower altitudes. It is remarkable that <italic><tp:taxon-name><tp:taxon-name-part taxon-name-part-type="genus" reg="Stenobothrus">S.</tp:taxon-name-part><tp:taxon-name-part taxon-name-part-type="species" reg="newskii">newskii</tp:taxon-name-part></tp:taxon-name></italic> is similar to <italic><tp:taxon-name><tp:taxon-name-part taxon-name-part-type="genus" reg="Stenobothrus">S.</tp:taxon-name-part><tp:taxon-name-part taxon-name-part-type="species" reg="cotticus">cotticus</tp:taxon-name-part></tp:taxon-name></italic> not only in song but also in morphology (<xref ref-type="bibr" rid="B36">Zubowsky 1900</xref>; <xref ref-type="bibr" rid="B14">Kruseman and Jeekel 1967</xref>) and ecological preferences: both species occur in alpine meadows at altitudes higher than 1700 m a.s.l. Taking into account that the leg-movement patterns of both species are relatively complex and may be considered as evolutionary advanced (<xref ref-type="bibr" rid="B27">Vedenina and Mugue 2011</xref>; <xref ref-type="bibr" rid="B20">Sevastianov et al. 2023</xref>), we suppose that the two species may represent one taxon. However, this conclusion requires more confirmation.</p></tp:treatment-sec><tp:treatment-sec><!--Section generated to contain objects referenced in tp:taxon-treatment.--><fig id="F1" position="float" orientation="portrait"><object-id xmlns:xlink="http://www.w3.org/1999/xlink" content-type="doi" xlink:type="simple">10.3897/zookeys.1200.118422.figure1</object-id><object-id xmlns:xlink="http://www.w3.org/1999/xlink" content-type="arpha" xlink:type="simple">10569CA6-2F90-531C-8975-331147997AC3</object-id><label>Figure 1.</label><caption><p>Map of localities where the specimens were collected for the song recordings. 1–6: <italic><tp:taxon-name><tp:taxon-name-part taxon-name-part-type="genus" reg="Chorthippus">Chorthippus</tp:taxon-name-part><tp:taxon-name-part taxon-name-part-type="species" reg="macrocerus">macrocerus</tp:taxon-name-part></tp:taxon-name></italic>; 7, 8: <italic><tp:taxon-name><tp:taxon-name-part taxon-name-part-type="genus" reg="Chorthippus">Chorthippus</tp:taxon-name-part><tp:taxon-name-part taxon-name-part-type="species" reg="pullus">pullus</tp:taxon-name-part></tp:taxon-name></italic>; 9: <italic><tp:taxon-name><tp:taxon-name-part taxon-name-part-type="genus" reg="Mesasippus">Mesasippus</tp:taxon-name-part><tp:taxon-name-part taxon-name-part-type="species" reg="kozhevnikovi">kozhevnikovi</tp:taxon-name-part></tp:taxon-name></italic>; 10–13: <italic><tp:taxon-name><tp:taxon-name-part taxon-name-part-type="genus" reg="Megaulacobothrus">Megaulacobothrus</tp:taxon-name-part><tp:taxon-name-part taxon-name-part-type="species" reg="aethalinus">aethalinus</tp:taxon-name-part></tp:taxon-name></italic>; 14, 15 <italic><tp:taxon-name><tp:taxon-name-part taxon-name-part-type="genus" reg="Chorthippus">C.</tp:taxon-name-part><tp:taxon-name-part taxon-name-part-type="species" reg="hammarstroemi">hammarstroemi</tp:taxon-name-part></tp:taxon-name></italic>; 16: <italic><tp:taxon-name><tp:taxon-name-part taxon-name-part-type="genus" reg="Myrmeleotettix">Myrmeleotettix</tp:taxon-name-part><tp:taxon-name-part taxon-name-part-type="species" reg="palpalis">palpalis</tp:taxon-name-part></tp:taxon-name></italic>; 17, 18: <italic><tp:taxon-name><tp:taxon-name-part taxon-name-part-type="genus" reg="Stenobothrus">Stenobothrus</tp:taxon-name-part><tp:taxon-name-part taxon-name-part-type="species" reg="newskii">newskii.</tp:taxon-name-part></tp:taxon-name></italic> The localities of the same species are indicated by the same colour.</p></caption><graphic xmlns:xlink="http://www.w3.org/1999/xlink" xlink:href="zookeys-1200-001_article-118422__-g001.jpg" position="float" orientation="portrait" xlink:type="simple" id="oo_1040930.jpg"><uri content-type="original_file" xlink:type="simple">https://binary.pensoft.net/fig/1040930</uri></graphic></fig><supplementary-material xmlns:xlink="http://www.w3.org/1999/xlink" id="S2" position="float" orientation="portrait" xlink:type="simple"><object-id content-type="doi" xlink:type="simple">10.3897/zookeys.1200.118422.suppl2</object-id><object-id content-type="arpha" xlink:type="simple">E15493A6-E794-5C15-B79E-FC678493A86E</object-id><label>Supplementary material 2</label><caption><p>Courtship in <italic><tp:taxon-name><tp:taxon-name-part taxon-name-part-type="genus" reg="Stenobothrus">Stenobothrus</tp:taxon-name-part><tp:taxon-name-part taxon-name-part-type="species" reg="newskii">newskii</tp:taxon-name-part></tp:taxon-name></italic></p></caption><statement content-type="dataType"><label>Data type</label><p>mpg</p></statement><statement content-type="notes"><label>Explanation note</label><p>The male generates sound by both femoral-tegminal stridulation and wing clapping. The female responds by stridulation. The male attempts to copulate.</p></statement><media xlink:href="zookeys-1200-001_article-118422__-s002.mpg" mimetype="video" mime-subtype="mpeg" position="float" orientation="portrait" xlink:type="simple" id="oo_1040942.mpg"><uri content-type="original_file" xlink:type="simple">https://binary.pensoft.net/file/1040942</uri></media><permissions><license xlink:type="simple"><license-p>This dataset is made available under the Open Database License (http://opendatacommons.org/licenses/odbl/1.0/). The Open Database License (ODbL) is a license agreement intended to allow users to freely share, modify, and use this Dataset while maintaining this same freedom for others, provided that the original source and author(s) are credited.</license-p></license></permissions><attrib specific-use="authors">Varvara Vedenina, Nikita Sevastianov, Evgenia Kovalyova</attrib></supplementary-material></tp:treatment-sec><ref-list><ref id="B11"><mixed-citation xmlns:xlink="http://www.w3.org/1999/xlink" xlink:type="simple"><person-group><name name-style="western"><surname>Elsner</surname><given-names>N</given-names></name><name name-style="western"><surname>Wasser</surname><given-names>G</given-names></name></person-group> (<year>1995</year>) <article-title>Leg and wing stridulation in various populations of the gomphocerine grasshopper <italic><tp:taxon-name><tp:taxon-name-part taxon-name-part-type="genus">Stenobothrus</tp:taxon-name-part><tp:taxon-name-part taxon-name-part-type="species">rubicundus</tp:taxon-name-part></tp:taxon-name></italic> (Germar 1817). I. Sound patterns and singing movements.</article-title><source>Zoology</source><volume>98</volume>: <fpage>179</fpage>–<lpage>190</lpage>. <ext-link xlink:href="https://www.cabidigitallibrary.org/doi/full/10.5555/19961101668" ext-link-type="uri" xlink:type="simple">https://www.cabidigitallibrary.org/doi/full/10.5555/19961101668</ext-link></mixed-citation></ref><ref id="B5"><mixed-citation xmlns:xlink="http://www.w3.org/1999/xlink" xlink:type="simple"><person-group><name name-style="western"><surname>Berger</surname><given-names>D</given-names></name><name name-style="western"><surname>Chobanov</surname><given-names>D</given-names></name><name name-style="western"><surname>Mayer</surname><given-names>F</given-names></name></person-group> (<year>2010</year>) <article-title>Interglacial refugia and range shifts of the alpine grasshopper <italic><tp:taxon-name><tp:taxon-name-part taxon-name-part-type="genus">Stenobothrus</tp:taxon-name-part><tp:taxon-name-part taxon-name-part-type="species">cotticus</tp:taxon-name-part></tp:taxon-name></italic> (<tp:taxon-name><tp:taxon-name-part taxon-name-part-type="order">Orthoptera</tp:taxon-name-part></tp:taxon-name>: <tp:taxon-name><tp:taxon-name-part taxon-name-part-type="family">Acrididae</tp:taxon-name-part></tp:taxon-name>: <tp:taxon-name><tp:taxon-name-part taxon-name-part-type="subfamily">Gomphocerinae</tp:taxon-name-part></tp:taxon-name>).</article-title><source>Organisms Diversity &amp; Evolution</source><volume>10</volume>: <fpage>123</fpage>–<lpage>133</lpage>. <ext-link xlink:href="10.1007/s13127-010-0004-4" ext-link-type="doi" xlink:type="simple">https://doi.org/10.1007/s13127-010-0004-4</ext-link></mixed-citation></ref><ref id="B22"><mixed-citation xmlns:xlink="http://www.w3.org/1999/xlink" xlink:type="simple"><person-group><name name-style="western"><surname>Tarasova</surname><given-names>TA</given-names></name><name name-style="western"><surname>Sevastianov</surname><given-names>NS</given-names></name><name name-style="western"><surname>Vedenina</surname><given-names>VYu</given-names></name></person-group> (<year>2021</year>) Songs and morphology in grasshoppers of the <italic><tp:taxon-name><tp:taxon-name-part taxon-name-part-type="genus">Stenobothrus</tp:taxon-name-part><tp:taxon-name-part taxon-name-part-type="species">eurasius</tp:taxon-name-part></tp:taxon-name></italic> group (<tp:taxon-name><tp:taxon-name-part taxon-name-part-type="order">Orthoptera</tp:taxon-name-part></tp:taxon-name>: <tp:taxon-name><tp:taxon-name-part taxon-name-part-type="family">Acrididae</tp:taxon-name-part></tp:taxon-name>: <tp:taxon-name><tp:taxon-name-part taxon-name-part-type="subfamily">Gomphocerinae</tp:taxon-name-part></tp:taxon-name>) from Russia and adjacent countries: clarifying of taxonomic status. Zootaxa 4965(2): 244–260. <ext-link xlink:type="simple" ext-link-type="doi" xlink:href="10.11646/zootaxa.4965.2.2">doi.org/10.11646/zootaxa.4965.2.2</ext-link></mixed-citation></ref><ref id="B19"><mixed-citation xmlns:xlink="http://www.w3.org/1999/xlink" xlink:type="simple"><person-group><name name-style="western"><surname>Ragge</surname><given-names>D</given-names></name><name name-style="western"><surname>Reynolds</surname><given-names>WJ</given-names></name></person-group> (<year>1998</year>) <source>The songs of the grasshoppers and crickets of western Europe.</source><publisher-name>Harley Books</publisher-name>, <publisher-loc>Colchester</publisher-loc>, <size units="page">591 pp</size>. <ext-link xlink:href="10.1163/9789004632189" ext-link-type="doi" xlink:type="simple">https://doi.org/10.1163/9789004632189</ext-link></mixed-citation></ref><ref id="B3"><mixed-citation xmlns:xlink="http://www.w3.org/1999/xlink" xlink:type="simple"><person-group><name name-style="western"><surname>Berger</surname><given-names>D</given-names></name></person-group> (<year>2008</year>) The evolution of complex courtship songs in the genus <italic><tp:taxon-name><tp:taxon-name-part taxon-name-part-type="genus">Stenobothrus</tp:taxon-name-part></tp:taxon-name></italic> Fischer 1853 (<tp:taxon-name><tp:taxon-name-part taxon-name-part-type="order">Orthoptera</tp:taxon-name-part></tp:taxon-name>, <tp:taxon-name><tp:taxon-name-part taxon-name-part-type="suborder">Caelifera</tp:taxon-name-part></tp:taxon-name>, <tp:taxon-name><tp:taxon-name-part taxon-name-part-type="subfamily">Gomphocerinae</tp:taxon-name-part></tp:taxon-name>). PhD Thesis, Friedrich-Alexander-Universität Erlangen-Nürnberg, Erlangen. <ext-link xlink:href="https://open.fau.de/items/499555d2-9c85-438b-aa1a-332f43fc3eec" ext-link-type="uri" xlink:type="simple">https://open.fau.de/items/499555d2-9c85-438b-aa1a-332f43fc3eec</ext-link></mixed-citation></ref><ref id="B36"><mixed-citation xmlns:xlink="http://www.w3.org/1999/xlink" xlink:type="simple"><person-group><name name-style="western"><surname>Zubowsky</surname><given-names>N</given-names></name></person-group> (<year>1900</year>) <article-title>Beitrag zur Kenntnis der sibirischen Acridiodeen.</article-title><source>Horae Societatis Entomologicae Rossicae</source><volume>34</volume>: <fpage>1</fpage>–<lpage>23</lpage>.</mixed-citation></ref><ref id="B14"><mixed-citation xmlns:xlink="http://www.w3.org/1999/xlink" xlink:type="simple"><person-group><name name-style="western"><surname>Kruseman</surname><given-names>C</given-names></name><name name-style="western"><surname>Jeekel</surname><given-names>CAW</given-names></name></person-group> (<year>1967</year>) <article-title><tp:taxon-name><tp:taxon-name-part taxon-name-part-type="genus">Stenobothrus</tp:taxon-name-part> (<tp:taxon-name-part taxon-name-part-type="subgenus">Stenobothrodes</tp:taxon-name-part>) <tp:taxon-name-part taxon-name-part-type="species">cotticus</tp:taxon-name-part></tp:taxon-name> nov. spec., a new grasshopper from the French Alps (<tp:taxon-name><tp:taxon-name-part taxon-name-part-type="order">Orthoptera</tp:taxon-name-part></tp:taxon-name>, <tp:taxon-name><tp:taxon-name-part taxon-name-part-type="family">Acrididae</tp:taxon-name-part></tp:taxon-name>).</article-title><source>Entomologische Berichten</source><volume>27</volume>(<issue>1</issue>): <fpage>1</fpage>–<lpage>7</lpage>.</mixed-citation></ref><ref id="B27"><mixed-citation xmlns:xlink="http://www.w3.org/1999/xlink" xlink:type="simple"><person-group><name name-style="western"><surname>Vedenina</surname><given-names>V</given-names></name><name name-style="western"><surname>Mugue</surname><given-names>N</given-names></name></person-group> (<year>2011</year>) <article-title>Speciation in gomphocerine grasshoppers: Molecular phylogeny versus bioacoustics and courtship behavior.</article-title><source>Journal of <tp:taxon-name><tp:taxon-name-part taxon-name-part-type="order">Orthoptera</tp:taxon-name-part></tp:taxon-name> Research</source><volume>20</volume>(<issue>1</issue>): <fpage>109</fpage>–<lpage>125</lpage>. <ext-link xlink:href="10.1665/034.020.0111" ext-link-type="doi" xlink:type="simple">https://doi.org/10.1665/034.020.0111</ext-link></mixed-citation></ref><ref id="B20"><mixed-citation xmlns:xlink="http://www.w3.org/1999/xlink" xlink:type="simple"><person-group><name name-style="western"><surname>Sevastianov</surname><given-names>N</given-names></name><name name-style="western"><surname>Neretina</surname><given-names>T</given-names></name><name name-style="western"><surname>Vedenina</surname><given-names>V</given-names></name></person-group> (<year>2023</year>) <article-title>Evolution of calling songs in the grasshopper subfamily <tp:taxon-name><tp:taxon-name-part taxon-name-part-type="subfamily">Gomphocerinae</tp:taxon-name-part></tp:taxon-name> (<tp:taxon-name><tp:taxon-name-part taxon-name-part-type="order">Orthoptera</tp:taxon-name-part></tp:taxon-name>, <tp:taxon-name><tp:taxon-name-part taxon-name-part-type="family">Acrididae</tp:taxon-name-part></tp:taxon-name>).</article-title><source>Zoologica Scripta</source><volume>52</volume>(<issue>2</issue>): <fpage>154</fpage>–<lpage>175</lpage>. <ext-link xlink:href="10.1111/zsc.12579" ext-link-type="doi" xlink:type="simple">https://doi.org/10.1111/zsc.12579</ext-link></mixed-citation></ref></ref-list></tp:taxon-treatment>
