# Supplementary material for: ﻿New data on bioacoustics and courtship behaviour in grasshoppers (Orthoptera, Acrididae, Gomphocerinae) from Russia and adjacent countries
Source: Zookeys. 2024 May 2;1200:1–26. doi: 10.3897/zookeys.1200.118422 (PMC11082487; doi:10.3897/zookeys.1200.118422)
Supplement: XML Treatment for Mesasippus kozhevnikovi [file zookeys.1200.118422-treatment3.xml]

<!DOCTYPE tp:taxon-treatment
  PUBLIC "-//TaxonX//DTD Taxonomic Treatment Publishing DTD v0 20100105//EN" "tax-treatment-NSO.dtd">
<tp:taxon-treatment xmlns:tp="http://www.plazi.org/taxpub"><tp:treatment-meta><kwd-group><label>Taxon classification</label><kwd>
              <named-content content-type="kingdom">Animalia</named-content>
            </kwd><kwd>
              <named-content content-type="order">Orthoptera</named-content>
            </kwd><kwd>
              <named-content content-type="family">Acrididae</named-content>
            </kwd></kwd-group><mixed-citation publication-type="journal"><person-group><name><surname>Vedenina</surname><given-names>Varvara</given-names></name><name><surname>Sevastianov</surname><given-names>Nikita</given-names></name><name><surname>Kovalyova</surname><given-names>Evgenia</given-names></name></person-group><article-title>﻿New data on bioacoustics and courtship behaviour in grasshoppers (<tp:taxon-name><tp:taxon-name-part taxon-name-part-type="order">Orthoptera</tp:taxon-name-part></tp:taxon-name>, <tp:taxon-name><tp:taxon-name-part taxon-name-part-type="family">Acrididae</tp:taxon-name-part></tp:taxon-name>, <tp:taxon-name><tp:taxon-name-part taxon-name-part-type="subfamily">Gomphocerinae</tp:taxon-name-part></tp:taxon-name>) from Russia and adjacent countries</article-title><source>Zookeys</source><day>02</day><month>05</month><year>2024</year><volume>1200</volume><fpage>1</fpage><lpage>26</lpage><pub-id pub-id-type="doi">10.3897/zookeys.1200.118422</pub-id></mixed-citation></tp:treatment-meta><tp:nomenclature><label>﻿</label><tp:taxon-name>
            <object-id xmlns:xlink="http://www.w3.org/1999/xlink" content-type="arpha" xlink:type="simple">665CEF67-C888-5577-BAD7-AB9A962A66B3</object-id>
            <tp:taxon-name-part taxon-name-part-type="genus" reg="Mesasippus">Mesasippus</tp:taxon-name-part>
            <tp:taxon-name-part taxon-name-part-type="species" reg="kozhevnikovi">kozhevnikovi</tp:taxon-name-part>
          </tp:taxon-name><tp:taxon-authority>Tarbinski, 1925</tp:taxon-authority></tp:nomenclature><tp:treatment-sec sec-type="distribution" id="SECID0EAUAE"><title>Distribution.</title><p>Eastern and southern Kazakhstan, Uzbekistan.</p></tp:treatment-sec><tp:treatment-sec sec-type="material" id="SECID0EFUAE"><title>Material</title><p><bold>(Fig. <xref ref-type="fig" rid="F1">1</xref>).</bold> 9. Kazakhstan: Almaty region, national park Altyn-Emel’, environs of Basshi, along stream, <named-content xmlns:xlink="http://www.w3.org/1999/xlink" content-type="dwc:verbatimCoordinates" xlink:type="simple"><named-content content-type="geo-json" specific-use="{&#34;type&#34;:&#34;Point&#34;,&#34;coordinates&#34;:[78.751667,44.168333]}" id="NCID0EVUAE" xlink:type="simple">44°10.1'N, 78°45.1'E</named-content></named-content>, 05.07.2016, song recordings in 2 ♂, 22.06.2023, song recordings in 3 ♂.</p></tp:treatment-sec><tp:treatment-sec sec-type="References to song" id="SECID0E1UAE"><title>References to song.</title><p><xref ref-type="bibr" rid="B7">Bukhvalova and Vedenina 1998</xref>: recordings of calling song from Kazakhstan.</p></tp:treatment-sec><tp:treatment-sec sec-type="Song" id="SECID0EEVAE"><title>Song.</title><p>The calling song is an echeme lasting for 3–4 s (Fig. <xref ref-type="fig" rid="F5">5</xref>). It begins quietly and reaches maximum intensity ~ 2/3 of its duration (Fig. <xref ref-type="fig" rid="F5">5A–B</xref>). The two legs are moved synchronously at the rate of 21–25 /s, generating homogenic syllables. During the upstroke, the legs generate a soft sound, whereas during the downstroke, the sound intensity gradually increases (Fig. <xref ref-type="fig" rid="F5">5C</xref>).</p><fig id="F5" position="float" orientation="portrait"><object-id xmlns:xlink="http://www.w3.org/1999/xlink" content-type="doi" xlink:type="simple">10.3897/zookeys.1200.118422.figure5</object-id><object-id xmlns:xlink="http://www.w3.org/1999/xlink" content-type="arpha" xlink:type="simple">E3B35129-353C-5C4E-BF3D-49E547150E58</object-id><label>Figure 5.</label><caption><p>Oscillograms of the calling song <bold>A, B</bold> courtship song <bold>C–H</bold> and frequency spectra <bold>I, J</bold> in <italic><tp:taxon-name><tp:taxon-name-part taxon-name-part-type="genus" reg="Mesasippus">Mesasippus</tp:taxon-name-part><tp:taxon-name-part taxon-name-part-type="species" reg="kozhevnikovi">kozhevnikovi</tp:taxon-name-part></tp:taxon-name></italic>. Courtship songs of two males are shown in <bold>D</bold> and <bold>G</bold>. Song recordings are presented at three different speeds. In all oscillograms the two upper lines are recordings of hind leg movements and the lower line is the sound recording. Frequency spectra are shown in kHz for the short syllables <bold>I</bold> and the main echeme <bold>J</bold> of courtship.</p></caption><graphic xmlns:xlink="http://www.w3.org/1999/xlink" xlink:href="zookeys-1200-001_article-118422__-g005.jpg" position="float" orientation="portrait" xlink:type="simple" id="oo_1040934.jpg"><uri content-type="original_file" xlink:type="simple">https://binary.pensoft.net/fig/1040934</uri></graphic></fig><p>The courtship song starts with producing soft and short syllables, repeated at the rate of ~ 2–3 /s (Fig. <xref ref-type="fig" rid="F5">5G</xref>); however, sometimes these syllables are repeated very irregularly (Fig. <xref ref-type="fig" rid="F5">5D</xref>). When producing element 1, the legs are moved with a very small amplitude. In ~ 30 s–1 min a male starts an element 2 that is similar to the calling song. However, the echeme duration is longer, up to ~ 7–8 s. The echeme also begins quietly, reaching maximum intensity in ~ 2–4 s. The amplitude of the leg movements gradually increases but abruptly decreases close to the end; as a result, the syllables of smaller amplitude are generated at the end of each echeme. Then, the long element 1 is again produced, followed by element 2. The frequency spectrum of element 1 shows three maxima in a wide range (Fig. <xref ref-type="fig" rid="F5">5I</xref>), whereas the spectrum of element 2 is characterised by many peaks between 18 and 35 kHz (Fig. <xref ref-type="fig" rid="F5">5J</xref>).</p></tp:treatment-sec><tp:treatment-sec sec-type="Comparative remarks" id="SECID0EOXAE"><title>Comparative remarks.</title><p>The current recordings of calling song are similar to the recordings published by <xref ref-type="bibr" rid="B7">Bukhvalova and Vedenina (1998)</xref>, despite usage of the different recording equipment. The courtship song of <italic><tp:taxon-name><tp:taxon-name-part taxon-name-part-type="genus" reg="Mesasippus">M.</tp:taxon-name-part><tp:taxon-name-part taxon-name-part-type="species" reg="kozhevnikovi">kozhevnikovi</tp:taxon-name-part></tp:taxon-name></italic> is shown for the first time. According to <xref ref-type="bibr" rid="B6">Bey-Bienko and Mistshenko (1951)</xref>, the localities where our material and that collected by <xref ref-type="bibr" rid="B7">Bukhvalova and Vedenina (1998)</xref> are situated within the range of subspecies <italic><tp:taxon-name><tp:taxon-name-part taxon-name-part-type="genus" reg="Myrmeleotettix">M.</tp:taxon-name-part><tp:taxon-name-part taxon-name-part-type="species" reg="kozhevnikovi">kozhevnikovi</tp:taxon-name-part><tp:taxon-name-part taxon-name-part-type="subspecies" reg="iliensis">iliensis</tp:taxon-name-part></tp:taxon-name></italic> Mistsh. In the genus <italic><tp:taxon-name><tp:taxon-name-part taxon-name-part-type="genus" reg="Mesasippus">Mesasippus</tp:taxon-name-part></tp:taxon-name></italic>, there are nine species occurring in Kazakhstan, Uzbekistan, western China, and north-western Mongolia. Currently, we have information on bioacoustics in only one species of the genus.</p></tp:treatment-sec><tp:treatment-sec><!--Section generated to contain objects referenced in tp:taxon-treatment.--><fig id="F1" position="float" orientation="portrait"><object-id xmlns:xlink="http://www.w3.org/1999/xlink" content-type="doi" xlink:type="simple">10.3897/zookeys.1200.118422.figure1</object-id><object-id xmlns:xlink="http://www.w3.org/1999/xlink" content-type="arpha" xlink:type="simple">10569CA6-2F90-531C-8975-331147997AC3</object-id><label>Figure 1.</label><caption><p>Map of localities where the specimens were collected for the song recordings. 1–6: <italic><tp:taxon-name><tp:taxon-name-part taxon-name-part-type="genus" reg="Chorthippus">Chorthippus</tp:taxon-name-part><tp:taxon-name-part taxon-name-part-type="species" reg="macrocerus">macrocerus</tp:taxon-name-part></tp:taxon-name></italic>; 7, 8: <italic><tp:taxon-name><tp:taxon-name-part taxon-name-part-type="genus" reg="Chorthippus">Chorthippus</tp:taxon-name-part><tp:taxon-name-part taxon-name-part-type="species" reg="pullus">pullus</tp:taxon-name-part></tp:taxon-name></italic>; 9: <italic><tp:taxon-name><tp:taxon-name-part taxon-name-part-type="genus" reg="Mesasippus">Mesasippus</tp:taxon-name-part><tp:taxon-name-part taxon-name-part-type="species" reg="kozhevnikovi">kozhevnikovi</tp:taxon-name-part></tp:taxon-name></italic>; 10–13: <italic><tp:taxon-name><tp:taxon-name-part taxon-name-part-type="genus" reg="Megaulacobothrus">Megaulacobothrus</tp:taxon-name-part><tp:taxon-name-part taxon-name-part-type="species" reg="aethalinus">aethalinus</tp:taxon-name-part></tp:taxon-name></italic>; 14, 15 <italic><tp:taxon-name><tp:taxon-name-part taxon-name-part-type="genus" reg="Chorthippus">C.</tp:taxon-name-part><tp:taxon-name-part taxon-name-part-type="species" reg="hammarstroemi">hammarstroemi</tp:taxon-name-part></tp:taxon-name></italic>; 16: <italic><tp:taxon-name><tp:taxon-name-part taxon-name-part-type="genus" reg="Myrmeleotettix">Myrmeleotettix</tp:taxon-name-part><tp:taxon-name-part taxon-name-part-type="species" reg="palpalis">palpalis</tp:taxon-name-part></tp:taxon-name></italic>; 17, 18: <italic><tp:taxon-name><tp:taxon-name-part taxon-name-part-type="genus" reg="Stenobothrus">Stenobothrus</tp:taxon-name-part><tp:taxon-name-part taxon-name-part-type="species" reg="newskii">newskii.</tp:taxon-name-part></tp:taxon-name></italic> The localities of the same species are indicated by the same colour.</p></caption><graphic xmlns:xlink="http://www.w3.org/1999/xlink" xlink:href="zookeys-1200-001_article-118422__-g001.jpg" position="float" orientation="portrait" xlink:type="simple" id="oo_1040930.jpg"><uri content-type="original_file" xlink:type="simple">https://binary.pensoft.net/fig/1040930</uri></graphic></fig></tp:treatment-sec><ref-list><ref id="B7"><mixed-citation xmlns:xlink="http://www.w3.org/1999/xlink" xlink:type="simple"><person-group><name name-style="western"><surname>Bukhvalova</surname><given-names>MA</given-names></name><name name-style="western"><surname>Vedenina</surname><given-names>VY</given-names></name></person-group> (<year>1998</year>) <article-title>Contributions to the study of acoustic signals of grasshoppers (<tp:taxon-name><tp:taxon-name-part taxon-name-part-type="order">Orthoptera</tp:taxon-name-part></tp:taxon-name>: <tp:taxon-name><tp:taxon-name-part taxon-name-part-type="family">Acrididae</tp:taxon-name-part></tp:taxon-name>: <tp:taxon-name><tp:taxon-name-part taxon-name-part-type="subfamily">Gomphocerinae</tp:taxon-name-part></tp:taxon-name>) from Russia and adjacent countries. I. New recordings of the calling songs.</article-title><source>Russian Entomological Journal</source><volume>7</volume>: <fpage>109</fpage>–<lpage>125</lpage>. <ext-link xlink:href="https://www.cabidigitallibrary.org/doi/full/10.5555/20001105695" ext-link-type="uri" xlink:type="simple">https://www.cabidigitallibrary.org/doi/full/10.5555/20001105695</ext-link></mixed-citation></ref><ref id="B6"><mixed-citation xmlns:xlink="http://www.w3.org/1999/xlink" xlink:type="simple"><person-group><name name-style="western"><surname>Bey-Bienko</surname><given-names>GJa</given-names></name><name name-style="western"><surname>Mistshenko</surname><given-names>LL</given-names></name></person-group> (<year>1951</year>) <source>Locusts and grasshoppers of the USSR and adjacent countries. Part II.</source><publisher-name>Academy of Sciences of USSR Publisher</publisher-name>, <publisher-loc>Moscow-Leningrad</publisher-loc>, <size units="page">287 pp</size>. [pp. 381–667, in Russian, English translation of Russian original: Bey-Bienko GJa, Mistshenko LL (1964) Locusts and Grasshoppers of the U.S.S.R and Adjacent Countries. Part II. Jerusalem, Israel Program for Scientific Translations, 291 pp.]</mixed-citation></ref></ref-list></tp:taxon-treatment>
