# Supplementary material for: ﻿New data on bioacoustics and courtship behaviour in grasshoppers (Orthoptera, Acrididae, Gomphocerinae) from Russia and adjacent countries
Source: Zookeys. 2024 May 2;1200:1–26. doi: 10.3897/zookeys.1200.118422 (PMC11082487; doi:10.3897/zookeys.1200.118422)
Supplement: XML Treatment for Chorthippus pullus [file zookeys.1200.118422-treatment4.xml]

<!DOCTYPE tp:taxon-treatment
  PUBLIC "-//TaxonX//DTD Taxonomic Treatment Publishing DTD v0 20100105//EN" "tax-treatment-NSO.dtd">
<tp:taxon-treatment xmlns:tp="http://www.plazi.org/taxpub"><tp:treatment-meta><kwd-group><label>Taxon classification</label><kwd>
              <named-content content-type="kingdom">Animalia</named-content>
            </kwd><kwd>
              <named-content content-type="order">Orthoptera</named-content>
            </kwd><kwd>
              <named-content content-type="family">Acrididae</named-content>
            </kwd></kwd-group><mixed-citation publication-type="journal"><person-group><name><surname>Vedenina</surname><given-names>Varvara</given-names></name><name><surname>Sevastianov</surname><given-names>Nikita</given-names></name><name><surname>Kovalyova</surname><given-names>Evgenia</given-names></name></person-group><article-title>﻿New data on bioacoustics and courtship behaviour in grasshoppers (<tp:taxon-name><tp:taxon-name-part taxon-name-part-type="order">Orthoptera</tp:taxon-name-part></tp:taxon-name>, <tp:taxon-name><tp:taxon-name-part taxon-name-part-type="family">Acrididae</tp:taxon-name-part></tp:taxon-name>, <tp:taxon-name><tp:taxon-name-part taxon-name-part-type="subfamily">Gomphocerinae</tp:taxon-name-part></tp:taxon-name>) from Russia and adjacent countries</article-title><source>Zookeys</source><day>02</day><month>05</month><year>2024</year><volume>1200</volume><fpage>1</fpage><lpage>26</lpage><pub-id pub-id-type="doi">10.3897/zookeys.1200.118422</pub-id></mixed-citation></tp:treatment-meta><tp:nomenclature><label>﻿</label><tp:taxon-name>
            <object-id xmlns:xlink="http://www.w3.org/1999/xlink" content-type="arpha" xlink:type="simple">D2453D6C-0820-561B-B458-9739FA6B0DAD</object-id>
            <tp:taxon-name-part taxon-name-part-type="genus" reg="Chorthippus">Chorthippus</tp:taxon-name-part>
            <tp:taxon-name-part taxon-name-part-type="species" reg="pullus">pullus</tp:taxon-name-part>
          </tp:taxon-name><tp:taxon-authority>(Philippi, 1830)</tp:taxon-authority></tp:nomenclature><tp:treatment-sec sec-type="distribution" id="SECID0EF1AE"><title>Distribution.</title><p>Europe from France to the east of European Russia, reaching as far north as Leningrad region and as far south as the northern Caucasus. This species occurs very locally, either in mountains or in dry pine forests (sandy heathlands and forest clearings).</p></tp:treatment-sec><tp:treatment-sec sec-type="material" id="SECID0EK1AE"><title>Material</title><p><bold>(Fig. <xref ref-type="fig" rid="F1">1</xref>).</bold> 7. Ukraine: Cherkassy region, ~ 17 km S of Kanev, glades in pine forest, <named-content xmlns:xlink="http://www.w3.org/1999/xlink" content-type="dwc:verbatimCoordinates" xlink:type="simple"><named-content content-type="geo-json" specific-use="{&#34;type&#34;:&#34;Point&#34;,&#34;coordinates&#34;:[31.491833,49.593000]}" id="NCID0E11AE" xlink:type="simple">49°35.58'N, 31°29.51'E</named-content></named-content>, 22.06.2010, song recordings in 3 ♂; 8. Russia: Ul’yanovsk region, Novospassky district, Monastyrsky Sungur, <named-content xmlns:xlink="http://www.w3.org/1999/xlink" content-type="dwc:verbatimCoordinates" xlink:type="simple"><named-content content-type="geo-json" specific-use="{&#34;type&#34;:&#34;Point&#34;,&#34;coordinates&#34;:[47.663983,53.241383]}" id="NCID0EC2AE" xlink:type="simple">53°14.483'N, 47°39.839'E</named-content></named-content>, 05.07.2022, song recordings in 2 ♂.</p></tp:treatment-sec><tp:treatment-sec sec-type="References to song" id="SECID0EH2AE"><title>References to song.</title><p><xref ref-type="bibr" rid="B19">Ragge and Reynolds 1998</xref>: recordings of calling song from Germany. <xref ref-type="bibr" rid="B7">Bukhvalova and Vedenina 1998</xref>: recordings of calling song from Ukraine, Zakarpat’je.</p></tp:treatment-sec><tp:treatment-sec sec-type="Song" id="SECID0EV2AE"><title>Song.</title><p>During courtship, a male generates several echemes each lasting ~ 2–4 s and repeated at ~ 3–4 s intervals (Fig. <xref ref-type="fig" rid="F6">6A</xref>). Each echeme has either one or two elements. The first element is a whizzing sound produced by the low-amplitude leg movements at the rate of ~ 34 /s. It begins quietly showing a gradual crescendo for approximately the first half of its duration. The two legs are moved with the notable phase shift (Fig. <xref ref-type="fig" rid="F6">6F</xref>). During the short up movement, each leg generates one soft pulse, whereas during stepwise down movement, each leg produces four pulses of increasing sound intensity. Thus, each syllable contains five pulses repeated at the rate of ~ 170 /s. Sometimes, immediately after the first echeme element, the legs are moved asynchronously with the high amplitude, which produces almost no sound (Fig. <xref ref-type="fig" rid="F6">6A, D</xref>; see Suppl. material <xref ref-type="supplementary-material" rid="S3">3</xref>). Before the copulation attempts, a male moves the legs synchronously with high amplitude generating several noisy syllables repeated at the rate of ~ 3.5 /s (Fig. <xref ref-type="fig" rid="F6">6A, C, E</xref>). The frequency spectrum of the main echeme is broad with maximum energy between 13 and 30 kHz (Fig. <xref ref-type="fig" rid="F6">6H</xref>); the spectrum of precopulatory sound has several maxima between 5 and 20 kHz (Fig. <xref ref-type="fig" rid="F6">6I</xref>).</p><fig id="F6" position="float" orientation="portrait"><object-id xmlns:xlink="http://www.w3.org/1999/xlink" content-type="doi" xlink:type="simple">10.3897/zookeys.1200.118422.figure6</object-id><object-id xmlns:xlink="http://www.w3.org/1999/xlink" content-type="arpha" xlink:type="simple">A3163C76-3493-5725-831B-DBC3B5039D9B</object-id><label>Figure 6.</label><caption><p>Oscillograms of the courtship song <bold>A–G</bold> and frequency spectra <bold>H, I</bold> in <italic><tp:taxon-name><tp:taxon-name-part taxon-name-part-type="genus" reg="Chorthippus">Chorthippus</tp:taxon-name-part><tp:taxon-name-part taxon-name-part-type="species" reg="pullus">pullus</tp:taxon-name-part></tp:taxon-name></italic>. Courtship songs are shown in males from Ukraine <bold>A, D, F</bold> and Russia <bold>B, C, E, G</bold>. Song recordings are presented at three different speeds. In all oscillograms except <bold>B, G</bold> the two upper lines are recordings of hind leg movements and the lower line is the sound recording. Courtship song of one-legged male is shown in <bold>B, G</bold>. Frequency spectra are shown in kHz for the main echeme <bold>H</bold> and precopulatory sound <bold>I</bold>.</p></caption><graphic xmlns:xlink="http://www.w3.org/1999/xlink" xlink:href="zookeys-1200-001_article-118422__-g006.jpg" position="float" orientation="portrait" xlink:type="simple" id="oo_1040935.jpg"><uri content-type="original_file" xlink:type="simple">https://binary.pensoft.net/fig/1040935</uri></graphic></fig></tp:treatment-sec><tp:treatment-sec sec-type="Comparative remarks" id="SECID0E64AE"><title>Comparative remarks.</title><p><xref ref-type="bibr" rid="B19">Ragge and Reynolds (1998)</xref> suggested sometimes two elements in the calling song of <italic><tp:taxon-name><tp:taxon-name-part taxon-name-part-type="genus" reg="Chorthippus">C.</tp:taxon-name-part><tp:taxon-name-part taxon-name-part-type="species" reg="pullus">pullus</tp:taxon-name-part></tp:taxon-name></italic>, the first one being produced by the fast, low-amplitude leg vibrations and the second one by the slower, high-amplitude leg movements. We suggest that the second element mainly serves as a visual display during courtship, especially given the absence of the sound during the high-amplitude leg movements. <xref ref-type="bibr" rid="B19">Ragge and Reynolds (1998)</xref> also supposed that the leg movements producing the whizzing noise could be complex and asynchronous. We support their assumption by analysing the leg-movement pattern. The main rhythm of the leg movements (34 /s) could originate from the half rates of the wing beat (<xref ref-type="bibr" rid="B27">Vedenina and Mugue 2011</xref>). However, rapid vibratory movements during each downstroke (170 /s) are higher than the double rates of the wing beat. We consider the leg-movement pattern of <italic><tp:taxon-name><tp:taxon-name-part taxon-name-part-type="genus" reg="Chorthippus">C.</tp:taxon-name-part><tp:taxon-name-part taxon-name-part-type="species" reg="pullus">pullus</tp:taxon-name-part></tp:taxon-name></italic> to be rare, if not unique, within <tp:taxon-name><tp:taxon-name-part taxon-name-part-type="subfamily">Gomphocerinae</tp:taxon-name-part></tp:taxon-name>.</p><p>The uniqueness of the leg-movement pattern of <italic><tp:taxon-name><tp:taxon-name-part taxon-name-part-type="genus" reg="Chorthippus">C.</tp:taxon-name-part><tp:taxon-name-part taxon-name-part-type="species" reg="pullus">pullus</tp:taxon-name-part></tp:taxon-name></italic> within <tp:taxon-name><tp:taxon-name-part taxon-name-part-type="subfamily">Gomphocerinae</tp:taxon-name-part></tp:taxon-name> is in a concordance with its controversial taxonomic status. Despite this species is attributed to the genus <italic><tp:taxon-name><tp:taxon-name-part taxon-name-part-type="genus" reg="Chorthippus">Chorthippus</tp:taxon-name-part></tp:taxon-name></italic>, different phylogenetic reconstructions based on various molecular markers (<xref ref-type="bibr" rid="B20">Sevastianov et al. 2023</xref>; <xref ref-type="bibr" rid="B21">Schmidt et al. 2024</xref>) indicate that <italic><tp:taxon-name><tp:taxon-name-part taxon-name-part-type="genus" reg="Chorthippus">C.</tp:taxon-name-part><tp:taxon-name-part taxon-name-part-type="species" reg="pullus">pullus</tp:taxon-name-part></tp:taxon-name></italic> forms an outgroup not only to the genus <italic><tp:taxon-name><tp:taxon-name-part taxon-name-part-type="genus" reg="Chorthippus">Chorthippus</tp:taxon-name-part></tp:taxon-name></italic>, but even to the tribes <tp:taxon-name><tp:taxon-name-part taxon-name-part-type="tribe">Stenobothrini</tp:taxon-name-part></tp:taxon-name> and <tp:taxon-name><tp:taxon-name-part taxon-name-part-type="tribe">Gomphocerini</tp:taxon-name-part></tp:taxon-name>. At the same time, morphologically this species could be easily attributed to <italic><tp:taxon-name><tp:taxon-name-part taxon-name-part-type="genus" reg="Chorthippus">Chorthippus</tp:taxon-name-part></tp:taxon-name></italic>, although being a rather brachypterous species.</p></tp:treatment-sec><tp:treatment-sec><!--Section generated to contain objects referenced in tp:taxon-treatment.--><fig id="F1" position="float" orientation="portrait"><object-id xmlns:xlink="http://www.w3.org/1999/xlink" content-type="doi" xlink:type="simple">10.3897/zookeys.1200.118422.figure1</object-id><object-id xmlns:xlink="http://www.w3.org/1999/xlink" content-type="arpha" xlink:type="simple">10569CA6-2F90-531C-8975-331147997AC3</object-id><label>Figure 1.</label><caption><p>Map of localities where the specimens were collected for the song recordings. 1–6: <italic><tp:taxon-name><tp:taxon-name-part taxon-name-part-type="genus" reg="Chorthippus">Chorthippus</tp:taxon-name-part><tp:taxon-name-part taxon-name-part-type="species" reg="macrocerus">macrocerus</tp:taxon-name-part></tp:taxon-name></italic>; 7, 8: <italic><tp:taxon-name><tp:taxon-name-part taxon-name-part-type="genus" reg="Chorthippus">Chorthippus</tp:taxon-name-part><tp:taxon-name-part taxon-name-part-type="species" reg="pullus">pullus</tp:taxon-name-part></tp:taxon-name></italic>; 9: <italic><tp:taxon-name><tp:taxon-name-part taxon-name-part-type="genus" reg="Mesasippus">Mesasippus</tp:taxon-name-part><tp:taxon-name-part taxon-name-part-type="species" reg="kozhevnikovi">kozhevnikovi</tp:taxon-name-part></tp:taxon-name></italic>; 10–13: <italic><tp:taxon-name><tp:taxon-name-part taxon-name-part-type="genus" reg="Megaulacobothrus">Megaulacobothrus</tp:taxon-name-part><tp:taxon-name-part taxon-name-part-type="species" reg="aethalinus">aethalinus</tp:taxon-name-part></tp:taxon-name></italic>; 14, 15 <italic><tp:taxon-name><tp:taxon-name-part taxon-name-part-type="genus" reg="Chorthippus">C.</tp:taxon-name-part><tp:taxon-name-part taxon-name-part-type="species" reg="hammarstroemi">hammarstroemi</tp:taxon-name-part></tp:taxon-name></italic>; 16: <italic><tp:taxon-name><tp:taxon-name-part taxon-name-part-type="genus" reg="Myrmeleotettix">Myrmeleotettix</tp:taxon-name-part><tp:taxon-name-part taxon-name-part-type="species" reg="palpalis">palpalis</tp:taxon-name-part></tp:taxon-name></italic>; 17, 18: <italic><tp:taxon-name><tp:taxon-name-part taxon-name-part-type="genus" reg="Stenobothrus">Stenobothrus</tp:taxon-name-part><tp:taxon-name-part taxon-name-part-type="species" reg="newskii">newskii.</tp:taxon-name-part></tp:taxon-name></italic> The localities of the same species are indicated by the same colour.</p></caption><graphic xmlns:xlink="http://www.w3.org/1999/xlink" xlink:href="zookeys-1200-001_article-118422__-g001.jpg" position="float" orientation="portrait" xlink:type="simple" id="oo_1040930.jpg"><uri content-type="original_file" xlink:type="simple">https://binary.pensoft.net/fig/1040930</uri></graphic></fig><supplementary-material xmlns:xlink="http://www.w3.org/1999/xlink" id="S3" position="float" orientation="portrait" xlink:type="simple"><object-id content-type="doi" xlink:type="simple">10.3897/zookeys.1200.118422.suppl3</object-id><object-id content-type="arpha" xlink:type="simple">8C358310-86E1-5D35-9CF0-7D99C5EABD18</object-id><label>Supplementary material 3</label><caption><p>Courtship in <italic><tp:taxon-name><tp:taxon-name-part taxon-name-part-type="genus" reg="Chorthippus">Chorthippus</tp:taxon-name-part><tp:taxon-name-part taxon-name-part-type="species" reg="pullus">pullus</tp:taxon-name-part></tp:taxon-name></italic></p></caption><statement content-type="dataType"><label>Data type</label><p>mpg</p></statement><statement content-type="notes"><label>Explanation note</label><p>The first whizzing element is produced by the low-amplitude leg movements, after which the legs are moved asynchronously with the high amplitude, which produces almost no sound.</p></statement><media xlink:href="zookeys-1200-001_article-118422__-s003.mpg" mimetype="video" mime-subtype="mpeg" position="float" orientation="portrait" xlink:type="simple" id="oo_1040943.mpg"><uri content-type="original_file" xlink:type="simple">https://binary.pensoft.net/file/1040943</uri></media><permissions><license xlink:type="simple"><license-p>This dataset is made available under the Open Database License (http://opendatacommons.org/licenses/odbl/1.0/). The Open Database License (ODbL) is a license agreement intended to allow users to freely share, modify, and use this Dataset while maintaining this same freedom for others, provided that the original source and author(s) are credited.</license-p></license></permissions><attrib specific-use="authors">Varvara Vedenina, Nikita Sevastianov, Evgenia Kovalyova</attrib></supplementary-material></tp:treatment-sec><ref-list><ref id="B19"><mixed-citation xmlns:xlink="http://www.w3.org/1999/xlink" xlink:type="simple"><person-group><name name-style="western"><surname>Ragge</surname><given-names>D</given-names></name><name name-style="western"><surname>Reynolds</surname><given-names>WJ</given-names></name></person-group> (<year>1998</year>) <source>The songs of the grasshoppers and crickets of western Europe.</source><publisher-name>Harley Books</publisher-name>, <publisher-loc>Colchester</publisher-loc>, <size units="page">591 pp</size>. <ext-link xlink:href="10.1163/9789004632189" ext-link-type="doi" xlink:type="simple">https://doi.org/10.1163/9789004632189</ext-link></mixed-citation></ref><ref id="B7"><mixed-citation xmlns:xlink="http://www.w3.org/1999/xlink" xlink:type="simple"><person-group><name name-style="western"><surname>Bukhvalova</surname><given-names>MA</given-names></name><name name-style="western"><surname>Vedenina</surname><given-names>VY</given-names></name></person-group> (<year>1998</year>) <article-title>Contributions to the study of acoustic signals of grasshoppers (<tp:taxon-name><tp:taxon-name-part taxon-name-part-type="order">Orthoptera</tp:taxon-name-part></tp:taxon-name>: <tp:taxon-name><tp:taxon-name-part taxon-name-part-type="family">Acrididae</tp:taxon-name-part></tp:taxon-name>: <tp:taxon-name><tp:taxon-name-part taxon-name-part-type="subfamily">Gomphocerinae</tp:taxon-name-part></tp:taxon-name>) from Russia and adjacent countries. I. New recordings of the calling songs.</article-title><source>Russian Entomological Journal</source><volume>7</volume>: <fpage>109</fpage>–<lpage>125</lpage>. <ext-link xlink:href="https://www.cabidigitallibrary.org/doi/full/10.5555/20001105695" ext-link-type="uri" xlink:type="simple">https://www.cabidigitallibrary.org/doi/full/10.5555/20001105695</ext-link></mixed-citation></ref><ref id="B27"><mixed-citation xmlns:xlink="http://www.w3.org/1999/xlink" xlink:type="simple"><person-group><name name-style="western"><surname>Vedenina</surname><given-names>V</given-names></name><name name-style="western"><surname>Mugue</surname><given-names>N</given-names></name></person-group> (<year>2011</year>) <article-title>Speciation in gomphocerine grasshoppers: Molecular phylogeny versus bioacoustics and courtship behavior.</article-title><source>Journal of <tp:taxon-name><tp:taxon-name-part taxon-name-part-type="order">Orthoptera</tp:taxon-name-part></tp:taxon-name> Research</source><volume>20</volume>(<issue>1</issue>): <fpage>109</fpage>–<lpage>125</lpage>. <ext-link xlink:href="10.1665/034.020.0111" ext-link-type="doi" xlink:type="simple">https://doi.org/10.1665/034.020.0111</ext-link></mixed-citation></ref><ref id="B20"><mixed-citation xmlns:xlink="http://www.w3.org/1999/xlink" xlink:type="simple"><person-group><name name-style="western"><surname>Sevastianov</surname><given-names>N</given-names></name><name name-style="western"><surname>Neretina</surname><given-names>T</given-names></name><name name-style="western"><surname>Vedenina</surname><given-names>V</given-names></name></person-group> (<year>2023</year>) <article-title>Evolution of calling songs in the grasshopper subfamily <tp:taxon-name><tp:taxon-name-part taxon-name-part-type="subfamily">Gomphocerinae</tp:taxon-name-part></tp:taxon-name> (<tp:taxon-name><tp:taxon-name-part taxon-name-part-type="order">Orthoptera</tp:taxon-name-part></tp:taxon-name>, <tp:taxon-name><tp:taxon-name-part taxon-name-part-type="family">Acrididae</tp:taxon-name-part></tp:taxon-name>).</article-title><source>Zoologica Scripta</source><volume>52</volume>(<issue>2</issue>): <fpage>154</fpage>–<lpage>175</lpage>. <ext-link xlink:href="10.1111/zsc.12579" ext-link-type="doi" xlink:type="simple">https://doi.org/10.1111/zsc.12579</ext-link></mixed-citation></ref><ref id="B21"><mixed-citation xmlns:xlink="http://www.w3.org/1999/xlink" xlink:type="simple"><person-group><name name-style="western"><surname>Schmidt</surname><given-names>R</given-names></name><name name-style="western"><surname>Dufresnes</surname><given-names>C</given-names></name><name name-style="western"><surname>Krištín</surname><given-names>A</given-names></name><name name-style="western"><surname>Künzel</surname><given-names>S</given-names></name><name name-style="western"><surname>Vences</surname><given-names>M</given-names></name><name name-style="western"><surname>Hawlitschek</surname><given-names>O</given-names></name></person-group> (<year>2024</year>) Phylogenetic insights into Central European <italic><tp:taxon-name><tp:taxon-name-part taxon-name-part-type="genus">Chorthippus</tp:taxon-name-part></tp:taxon-name></italic> and <italic><tp:taxon-name><tp:taxon-name-part taxon-name-part-type="genus">Pseudochorthippus</tp:taxon-name-part></tp:taxon-name></italic> (<tp:taxon-name><tp:taxon-name-part taxon-name-part-type="order">Orthoptera</tp:taxon-name-part></tp:taxon-name>: <tp:taxon-name><tp:taxon-name-part taxon-name-part-type="family">Acrididae</tp:taxon-name-part></tp:taxon-name>) species using ddRADseq data. Molecular Phylogenetics and Evolution 193: 108012. <ext-link xlink:href="10.1016/j.ympev.2024.108012" ext-link-type="doi" xlink:type="simple">https://doi.org/10.1016/j.ympev.2024.108012</ext-link></mixed-citation></ref></ref-list></tp:taxon-treatment>
