# Supplementary material for: ﻿New data on bioacoustics and courtship behaviour in grasshoppers (Orthoptera, Acrididae, Gomphocerinae) from Russia and adjacent countries
Source: Zookeys. 2024 May 2;1200:1–26. doi: 10.3897/zookeys.1200.118422 (PMC11082487; doi:10.3897/zookeys.1200.118422)
Supplement: XML Treatment for Chorthippus macrocerus [file zookeys.1200.118422-treatment5.xml]

<!DOCTYPE tp:taxon-treatment
  PUBLIC "-//TaxonX//DTD Taxonomic Treatment Publishing DTD v0 20100105//EN" "tax-treatment-NSO.dtd">
<tp:taxon-treatment xmlns:tp="http://www.plazi.org/taxpub"><tp:treatment-meta><kwd-group><label>Taxon classification</label><kwd>
              <named-content content-type="kingdom">Animalia</named-content>
            </kwd><kwd>
              <named-content content-type="order">Orthoptera</named-content>
            </kwd><kwd>
              <named-content content-type="family">Acrididae</named-content>
            </kwd></kwd-group><mixed-citation publication-type="journal"><person-group><name><surname>Vedenina</surname><given-names>Varvara</given-names></name><name><surname>Sevastianov</surname><given-names>Nikita</given-names></name><name><surname>Kovalyova</surname><given-names>Evgenia</given-names></name></person-group><article-title>﻿New data on bioacoustics and courtship behaviour in grasshoppers (<tp:taxon-name><tp:taxon-name-part taxon-name-part-type="order">Orthoptera</tp:taxon-name-part></tp:taxon-name>, <tp:taxon-name><tp:taxon-name-part taxon-name-part-type="family">Acrididae</tp:taxon-name-part></tp:taxon-name>, <tp:taxon-name><tp:taxon-name-part taxon-name-part-type="subfamily">Gomphocerinae</tp:taxon-name-part></tp:taxon-name>) from Russia and adjacent countries</article-title><source>Zookeys</source><day>02</day><month>05</month><year>2024</year><volume>1200</volume><fpage>1</fpage><lpage>26</lpage><pub-id pub-id-type="doi">10.3897/zookeys.1200.118422</pub-id></mixed-citation></tp:treatment-meta><tp:nomenclature><label>﻿</label><tp:taxon-name>
            <object-id xmlns:xlink="http://www.w3.org/1999/xlink" content-type="arpha" xlink:type="simple">B5A1FBD7-2EB9-563D-8778-D5B6ED368637</object-id>
            <tp:taxon-name-part taxon-name-part-type="genus" reg="Chorthippus">Chorthippus</tp:taxon-name-part>
            <tp:taxon-name-part taxon-name-part-type="species" reg="macrocerus">macrocerus</tp:taxon-name-part>
          </tp:taxon-name><tp:taxon-authority>(Fischer-Waldheim, 1846)</tp:taxon-authority></tp:nomenclature><tp:treatment-sec sec-type="distribution" id="SECID0EVCAG"><title>Distribution.</title><p><italic><tp:taxon-name><tp:taxon-name-part taxon-name-part-type="genus" reg="Chorthippus">Chorthippus</tp:taxon-name-part><tp:taxon-name-part taxon-name-part-type="species" reg="macrocerus">macrocerus</tp:taxon-name-part><tp:taxon-name-part taxon-name-part-type="subspecies" reg="macrocerus">macrocerus</tp:taxon-name-part></tp:taxon-name></italic>: Transcaucasia, Asia Minor, Iraq, northern Iran. <italic><tp:taxon-name><tp:taxon-name-part taxon-name-part-type="genus" reg="Chorthippus">Chorthippus</tp:taxon-name-part><tp:taxon-name-part taxon-name-part-type="species" reg="macrocerus">macrocerus</tp:taxon-name-part><tp:taxon-name-part taxon-name-part-type="subspecies" reg="purpuratus">purpuratus</tp:taxon-name-part></tp:taxon-name></italic> (Vorontsovski, 1928): from Ukraine to northern and western Kazakhstan, reaching as far south the northern Caucasus.</p></tp:treatment-sec><tp:treatment-sec sec-type="material" id="SECID0EZDAG"><title>Material</title><p><bold>(Fig. <xref ref-type="fig" rid="F1">1</xref>).</bold> 1. Ukraine: Nikolaev region, Pervomaisk district, Ostapovka, <named-content xmlns:xlink="http://www.w3.org/1999/xlink" content-type="dwc:verbatimCoordinates" xlink:type="simple"><named-content content-type="geo-json" specific-use="{&#34;type&#34;:&#34;Point&#34;,&#34;coordinates&#34;:[31.096667,47.970000]}" id="NCID0EJEAG" xlink:type="simple">47°58.2'N, 31°05.8'E</named-content></named-content>, 05.07.2005, song recordings in 1 ♂; Georgia: 2. Algeti national park, <named-content xmlns:xlink="http://www.w3.org/1999/xlink" content-type="dwc:verbatimCoordinates" xlink:type="simple"><named-content content-type="geo-json" specific-use="{&#34;type&#34;:&#34;Point&#34;,&#34;coordinates&#34;:[44.359167,41.675833]}" id="NCID0EREAG" xlink:type="simple">41°40.55'N, 44°21.55'E</named-content></named-content>, 1252 m a.s.l., 27.08.2023, song recordings in 5 ♂; 3. environs of Sighnaghi, <named-content xmlns:xlink="http://www.w3.org/1999/xlink" content-type="dwc:verbatimCoordinates" xlink:type="simple"><named-content content-type="geo-json" specific-use="{&#34;type&#34;:&#34;Point&#34;,&#34;coordinates&#34;:[45.853000,41.598500]}" id="NCID0EZEAG" xlink:type="simple">41°35.91'N, 45°51.18'E</named-content></named-content>, 770 m a.s.l., song recordings in 1 ♂; Russia: 4. Samara region, Alekseevka district, Gerasimovka, <named-content xmlns:xlink="http://www.w3.org/1999/xlink" content-type="dwc:verbatimCoordinates" xlink:type="simple"><named-content content-type="geo-json" specific-use="{&#34;type&#34;:&#34;Point&#34;,&#34;coordinates&#34;:[51.509733,52.710600]}" id="NCID0EBFAG" xlink:type="simple">52°42.636'N, 51°30.584'E</named-content></named-content>, 12.07.2012, song recordings in 2 ♂; 5. Orenburg region, environs of Buzuluk, <named-content xmlns:xlink="http://www.w3.org/1999/xlink" content-type="dwc:verbatimCoordinates" xlink:type="simple"><named-content content-type="geo-json" specific-use="{&#34;type&#34;:&#34;Point&#34;,&#34;coordinates&#34;:[52.296667,52.678333]}" id="NCID0EJFAG" xlink:type="simple">52°40.7'N, 52°17.8'E</named-content></named-content>, 30.06.2020, song recording in 1 ♂; 6. Orenburg region, Saraktash district, Studentzy, <named-content xmlns:xlink="http://www.w3.org/1999/xlink" content-type="dwc:verbatimCoordinates" xlink:type="simple"><named-content content-type="geo-json" specific-use="{&#34;type&#34;:&#34;Point&#34;,&#34;coordinates&#34;:[55.855200,51.860650]}" id="NCID0ERFAG" xlink:type="simple">51°51.639'N, 55°51.312'E</named-content></named-content>, 14.07.2012, song recordings in 1 ♂.</p></tp:treatment-sec><tp:treatment-sec sec-type="References to song" id="SECID0EWFAG"><title>References to song.</title><p><xref ref-type="bibr" rid="B29">Vedenina and Zhantiev 1990</xref>; <xref ref-type="bibr" rid="B8">Bukhvalova and Zhantiev 1994</xref>; <xref ref-type="bibr" rid="B26">Vedenina and Bukhvalova 2001</xref>: recordings of calling song from Moldova, Ukraine, south-eastern part of European Russia and northern Caucasus.</p></tp:treatment-sec><tp:treatment-sec sec-type="Song" id="SECID0EIGAG"><title>Song.</title><p>The calling song is an echeme lasting 14–18 s in nominative subspecies, and shorter, ~ 4–10 s, in <italic><tp:taxon-name><tp:taxon-name-part taxon-name-part-type="genus" reg="Chorthippus">C.</tp:taxon-name-part><tp:taxon-name-part taxon-name-part-type="species" reg="macrocerus">macrocerus</tp:taxon-name-part><tp:taxon-name-part taxon-name-part-type="subspecies" reg="purpuratus">purpuratus</tp:taxon-name-part></tp:taxon-name></italic> (Fig. <xref ref-type="fig" rid="F7">7</xref>). The legs are moved with a small phase shift at the rate of ~ 3.5–4.5 /s in nominative subspecies, and faster, at the rate of ~ 5–7 /s, in another subspecies. At the beginning of the echeme, each upstroke of the legs produces almost no sound, whereas each downstroke generates syllables of distinct pulses (Fig. <xref ref-type="fig" rid="F7">7C</xref>). Close to the echeme end, the legs produce a louder, but still relatively soft sound during each upstroke. Very often, the legs are moved faster close to the echeme end than at the beginning; as a result, distinct pulses disappear in the last syllables (Fig. <xref ref-type="fig" rid="F7">7D</xref>). This, however, occur only in <italic><tp:taxon-name><tp:taxon-name-part taxon-name-part-type="genus" reg="Chorthippus">C.</tp:taxon-name-part><tp:taxon-name-part taxon-name-part-type="species" reg="macrocerus">macrocerus</tp:taxon-name-part><tp:taxon-name-part taxon-name-part-type="subspecies" reg="purpuratus">purpuratus</tp:taxon-name-part></tp:taxon-name></italic>. The nominative subspecies usually does not increase the rate of the leg movements close to the echeme end.</p><fig id="F7" position="float" orientation="portrait"><object-id xmlns:xlink="http://www.w3.org/1999/xlink" content-type="doi" xlink:type="simple">10.3897/zookeys.1200.118422.figure7</object-id><object-id xmlns:xlink="http://www.w3.org/1999/xlink" content-type="arpha" xlink:type="simple">BDE56785-91D5-51E1-B1B5-4C2E19912D2F</object-id><label>Figure 7.</label><caption><p>Oscillograms of the calling song <bold>A–D</bold>, courtship songs <bold>E–H</bold> and frequency spectra <bold>I, J</bold> in <italic><tp:taxon-name><tp:taxon-name-part taxon-name-part-type="genus" reg="Chorthippus">Chorthippus</tp:taxon-name-part><tp:taxon-name-part taxon-name-part-type="species" reg="macrocerus">macrocerus</tp:taxon-name-part></tp:taxon-name></italic>. Courtship songs are shown in males from Orenburg region <bold>E–F</bold> and from Georgia <bold>G–H</bold>. Song recordings are presented at three different speeds. In all oscillograms the two upper lines are recordings of hind leg movements and the lower line is the sound recording. Frequency spectra are shown in kHz for the courtship songs from Orenburg region <bold>I</bold> and from Georgia <bold>J</bold>.</p></caption><graphic xmlns:xlink="http://www.w3.org/1999/xlink" xlink:href="zookeys-1200-001_article-118422__-g007.jpg" position="float" orientation="portrait" xlink:type="simple" id="oo_1040936.jpg"><uri content-type="original_file" xlink:type="simple">https://binary.pensoft.net/fig/1040936</uri></graphic></fig><p>The courtship song is similar to the calling song but lasts longer. For example, in nominative subspecies the echeme duration varies in the range of 18–30 s (Fig. <xref ref-type="fig" rid="F7">7G</xref>). The frequency spectra are also similar in the calling and courtship songs. We, however, found some differences between the spectra of two subspecies. The spectrum of the <italic><tp:taxon-name><tp:taxon-name-part taxon-name-part-type="genus" reg="Chorthippus">C.</tp:taxon-name-part><tp:taxon-name-part taxon-name-part-type="species" reg="macrocerus">macrocerus</tp:taxon-name-part><tp:taxon-name-part taxon-name-part-type="subspecies" reg="purpuratus">purpuratus</tp:taxon-name-part></tp:taxon-name></italic> song has the main maximum around 35 kHz but also a small peak around 10 kHz (Fig. <xref ref-type="fig" rid="F7">7I</xref>). The spectrum of the song in nominative subspecies has many periodical peaks in the broad range of 5–40 kHz (Fig. <xref ref-type="fig" rid="F7">7J</xref>).</p><p>After finishing the long courtship echeme, a male produces a very conspicuous display with his long antennae (the ratio of antennae length to head and pronotum length averages 1.89±0.07 in <italic><tp:taxon-name><tp:taxon-name-part taxon-name-part-type="genus" reg="Chorthippus">C.</tp:taxon-name-part><tp:taxon-name-part taxon-name-part-type="species" reg="macrocerus">macrocerus</tp:taxon-name-part></tp:taxon-name></italic> in contrast to 1.64±0.1 in <italic><tp:taxon-name><tp:taxon-name-part taxon-name-part-type="genus" reg="Chorthippus">C.</tp:taxon-name-part><tp:taxon-name-part taxon-name-part-type="species" reg="apricarius">apricarius</tp:taxon-name-part></tp:taxon-name></italic> or 1.70±0.17 in <italic><tp:taxon-name><tp:taxon-name-part taxon-name-part-type="genus" reg="Chorthippus">C.</tp:taxon-name-part><tp:taxon-name-part taxon-name-part-type="species" reg="fallax">fallax</tp:taxon-name-part></tp:taxon-name></italic>). First, antennae are moved in longitudinal plane backwards, and the two antennae are moved asymmetrically (Fig. <xref ref-type="fig" rid="F8">8A</xref>). Then, antennae are moved in horizontal plane, from side to side (Fig. <xref ref-type="fig" rid="F8">8B</xref>) and finally, antennae are moved in a circular manner (Fig. <xref ref-type="fig" rid="F8">8C</xref>). Immediately after the antennal movements (see Suppl. material <xref ref-type="supplementary-material" rid="S4">4</xref>), a male is trying to mate. We documented the antennal movements in the only males from Georgia (nominative subspecies). Concerning the males from other localities (<italic><tp:taxon-name><tp:taxon-name-part taxon-name-part-type="genus" reg="Chorthippus">C.</tp:taxon-name-part><tp:taxon-name-part taxon-name-part-type="species" reg="macrocerus">macrocerus</tp:taxon-name-part><tp:taxon-name-part taxon-name-part-type="subspecies" reg="purpuratus">purpuratus</tp:taxon-name-part></tp:taxon-name></italic>), we cannot say whether they show such visual display or not, since we did not pay attention to the antennal movements.</p><fig id="F8" position="float" orientation="portrait"><object-id xmlns:xlink="http://www.w3.org/1999/xlink" content-type="doi" xlink:type="simple">10.3897/zookeys.1200.118422.figure8</object-id><object-id xmlns:xlink="http://www.w3.org/1999/xlink" content-type="arpha" xlink:type="simple">CDEB3E6A-1E02-5F23-9073-6FE8204CB65B</object-id><label>Figure 8.</label><caption><p>Movements of antennae during courtship in <italic><tp:taxon-name><tp:taxon-name-part taxon-name-part-type="genus" reg="Chorthippus">Chorthippus</tp:taxon-name-part><tp:taxon-name-part taxon-name-part-type="species" reg="macrocerus">macrocerus</tp:taxon-name-part></tp:taxon-name></italic>. Successive stages of the antennae position are shown in <bold>A–C</bold>.</p></caption><graphic xmlns:xlink="http://www.w3.org/1999/xlink" xlink:href="zookeys-1200-001_article-118422__-g008.jpg" position="float" orientation="portrait" xlink:type="simple" id="oo_1040937.jpg"><uri content-type="original_file" xlink:type="simple">https://binary.pensoft.net/fig/1040937</uri></graphic></fig></tp:treatment-sec><tp:treatment-sec sec-type="Comparative remarks" id="SECID0EXMAG"><title>Comparative remarks.</title><p>The current recordings of calling song in <italic><tp:taxon-name><tp:taxon-name-part taxon-name-part-type="genus" reg="Chorthippus">C.</tp:taxon-name-part><tp:taxon-name-part taxon-name-part-type="species" reg="macrocerus">macrocerus</tp:taxon-name-part><tp:taxon-name-part taxon-name-part-type="subspecies" reg="purpuratus">purpuratus</tp:taxon-name-part></tp:taxon-name></italic> are similar to the previous recordings. <xref ref-type="bibr" rid="B26">Vedenina and Bukhvalova (2001)</xref> showed that in two subspecies, <italic><tp:taxon-name><tp:taxon-name-part taxon-name-part-type="genus" reg="Chorthippus">C.</tp:taxon-name-part><tp:taxon-name-part taxon-name-part-type="species" reg="macrocerus">macrocerus</tp:taxon-name-part><tp:taxon-name-part taxon-name-part-type="subspecies" reg="purpuratus">purpuratus</tp:taxon-name-part></tp:taxon-name></italic> and <italic><tp:taxon-name><tp:taxon-name-part taxon-name-part-type="genus" reg="Chorthippus">C.</tp:taxon-name-part><tp:taxon-name-part taxon-name-part-type="species" reg="macrocerus">macrocerus</tp:taxon-name-part><tp:taxon-name-part taxon-name-part-type="subspecies" reg="ponticus">ponticus</tp:taxon-name-part></tp:taxon-name></italic>, the echeme duration varies greatly (in the range of ~ 3.5–15 s); however, it varies in different specimens referred to the same subspecies. On the basis of this similarity and similarity in morphology between <italic><tp:taxon-name><tp:taxon-name-part taxon-name-part-type="genus" reg="Chorthippus">C.</tp:taxon-name-part><tp:taxon-name-part taxon-name-part-type="species" reg="macrocerus">macrocerus</tp:taxon-name-part><tp:taxon-name-part taxon-name-part-type="subspecies" reg="purpuratus">purpuratus</tp:taxon-name-part></tp:taxon-name></italic> and <italic><tp:taxon-name><tp:taxon-name-part taxon-name-part-type="genus" reg="Chorthippus">C.</tp:taxon-name-part><tp:taxon-name-part taxon-name-part-type="species" reg="macrocerus">macrocerus</tp:taxon-name-part><tp:taxon-name-part taxon-name-part-type="subspecies" reg="ponticus">ponticus</tp:taxon-name-part></tp:taxon-name></italic>, the authors doubt whether these subspecies should be distinguished. By contrast, nominative subspecies differs from <italic><tp:taxon-name><tp:taxon-name-part taxon-name-part-type="genus" reg="Chorthippus">C.</tp:taxon-name-part><tp:taxon-name-part taxon-name-part-type="species" reg="macrocerus">macrocerus</tp:taxon-name-part><tp:taxon-name-part taxon-name-part-type="subspecies" reg="purpuratus">purpuratus</tp:taxon-name-part></tp:taxon-name></italic> by some morphological characters (the body and wing lengths are larger in nominative subspecies) and some song parameters (the echeme duration is higher and the syllable rate is less in nominative subspecies).</p><p>The leg-movement and song patterns in <italic><tp:taxon-name><tp:taxon-name-part taxon-name-part-type="genus" reg="Chorthippus">C.</tp:taxon-name-part><tp:taxon-name-part taxon-name-part-type="species" reg="macrocerus">macrocerus</tp:taxon-name-part></tp:taxon-name></italic> are relatively simple and may be considered as plesiomorphic (<xref ref-type="bibr" rid="B27">Vedenina and Mugue 2011</xref>; <xref ref-type="bibr" rid="B20">Sevastianov et al. 2023</xref>). Moreover, it was suggested that the calling and courtship songs are similar in this species. Therefore, our discover of specific movements with antennae during courtship in <italic><tp:taxon-name><tp:taxon-name-part taxon-name-part-type="genus" reg="Chorthippus">C.</tp:taxon-name-part><tp:taxon-name-part taxon-name-part-type="species" reg="macrocerus">macrocerus</tp:taxon-name-part></tp:taxon-name></italic> is remarkable. In future, it would be important to study if the males in <italic><tp:taxon-name><tp:taxon-name-part taxon-name-part-type="genus" reg="Chorthippus">C.</tp:taxon-name-part><tp:taxon-name-part taxon-name-part-type="species" reg="macrocerus">macrocerus</tp:taxon-name-part><tp:taxon-name-part taxon-name-part-type="subspecies" reg="purpuratus">purpuratus</tp:taxon-name-part></tp:taxon-name></italic> demonstrate similar movements with antennae as it was found in nominative subspecies. Considering the very long antennae typical for this species, we expect similar visual display in different subspecies.</p></tp:treatment-sec><tp:treatment-sec><!--Section generated to contain objects referenced in tp:taxon-treatment.--><fig id="F1" position="float" orientation="portrait"><object-id xmlns:xlink="http://www.w3.org/1999/xlink" content-type="doi" xlink:type="simple">10.3897/zookeys.1200.118422.figure1</object-id><object-id xmlns:xlink="http://www.w3.org/1999/xlink" content-type="arpha" xlink:type="simple">10569CA6-2F90-531C-8975-331147997AC3</object-id><label>Figure 1.</label><caption><p>Map of localities where the specimens were collected for the song recordings. 1–6: <italic><tp:taxon-name><tp:taxon-name-part taxon-name-part-type="genus" reg="Chorthippus">Chorthippus</tp:taxon-name-part><tp:taxon-name-part taxon-name-part-type="species" reg="macrocerus">macrocerus</tp:taxon-name-part></tp:taxon-name></italic>; 7, 8: <italic><tp:taxon-name><tp:taxon-name-part taxon-name-part-type="genus" reg="Chorthippus">Chorthippus</tp:taxon-name-part><tp:taxon-name-part taxon-name-part-type="species" reg="pullus">pullus</tp:taxon-name-part></tp:taxon-name></italic>; 9: <italic><tp:taxon-name><tp:taxon-name-part taxon-name-part-type="genus" reg="Mesasippus">Mesasippus</tp:taxon-name-part><tp:taxon-name-part taxon-name-part-type="species" reg="kozhevnikovi">kozhevnikovi</tp:taxon-name-part></tp:taxon-name></italic>; 10–13: <italic><tp:taxon-name><tp:taxon-name-part taxon-name-part-type="genus" reg="Megaulacobothrus">Megaulacobothrus</tp:taxon-name-part><tp:taxon-name-part taxon-name-part-type="species" reg="aethalinus">aethalinus</tp:taxon-name-part></tp:taxon-name></italic>; 14, 15 <italic><tp:taxon-name><tp:taxon-name-part taxon-name-part-type="genus" reg="Chorthippus">C.</tp:taxon-name-part><tp:taxon-name-part taxon-name-part-type="species" reg="hammarstroemi">hammarstroemi</tp:taxon-name-part></tp:taxon-name></italic>; 16: <italic><tp:taxon-name><tp:taxon-name-part taxon-name-part-type="genus" reg="Myrmeleotettix">Myrmeleotettix</tp:taxon-name-part><tp:taxon-name-part taxon-name-part-type="species" reg="palpalis">palpalis</tp:taxon-name-part></tp:taxon-name></italic>; 17, 18: <italic><tp:taxon-name><tp:taxon-name-part taxon-name-part-type="genus" reg="Stenobothrus">Stenobothrus</tp:taxon-name-part><tp:taxon-name-part taxon-name-part-type="species" reg="newskii">newskii.</tp:taxon-name-part></tp:taxon-name></italic> The localities of the same species are indicated by the same colour.</p></caption><graphic xmlns:xlink="http://www.w3.org/1999/xlink" xlink:href="zookeys-1200-001_article-118422__-g001.jpg" position="float" orientation="portrait" xlink:type="simple" id="oo_1040930.jpg"><uri content-type="original_file" xlink:type="simple">https://binary.pensoft.net/fig/1040930</uri></graphic></fig><supplementary-material xmlns:xlink="http://www.w3.org/1999/xlink" id="S4" position="float" orientation="portrait" xlink:type="simple"><object-id content-type="doi" xlink:type="simple">10.3897/zookeys.1200.118422.suppl4</object-id><object-id content-type="arpha" xlink:type="simple">3DD4DAFD-2F69-5EC5-9B43-174164C629C8</object-id><label>Supplementary material 4</label><caption><p>Courtship in <italic><tp:taxon-name><tp:taxon-name-part taxon-name-part-type="genus" reg="Chorthippus">Chorthippus</tp:taxon-name-part><tp:taxon-name-part taxon-name-part-type="species" reg="macrocerus">macrocerus</tp:taxon-name-part></tp:taxon-name></italic></p></caption><statement content-type="dataType"><label>Data type</label><p>mpg</p></statement><statement content-type="notes"><label>Explanation note</label><p>Immediately after the song generation, the male conspicuously moves with antennae and attempts to copulate.</p></statement><media xlink:href="zookeys-1200-001_article-118422__-s004.mpg" mimetype="video" mime-subtype="mpeg" position="float" orientation="portrait" xlink:type="simple" id="oo_1040944.mpg"><uri content-type="original_file" xlink:type="simple">https://binary.pensoft.net/file/1040944</uri></media><permissions><license xlink:type="simple"><license-p>This dataset is made available under the Open Database License (http://opendatacommons.org/licenses/odbl/1.0/). The Open Database License (ODbL) is a license agreement intended to allow users to freely share, modify, and use this Dataset while maintaining this same freedom for others, provided that the original source and author(s) are credited.</license-p></license></permissions><attrib specific-use="authors">Varvara Vedenina, Nikita Sevastianov, Evgenia Kovalyova</attrib></supplementary-material></tp:treatment-sec><ref-list><ref id="B29"><mixed-citation xmlns:xlink="http://www.w3.org/1999/xlink" xlink:type="simple"><person-group><name name-style="western"><surname>Vedenina</surname><given-names>VYu</given-names></name><name name-style="western"><surname>Zhantiev</surname><given-names>RD</given-names></name></person-group> (<year>1990</year>) <article-title>Recognition of acoustic signals in sympatric species of grasshoppers.</article-title><source>Zoologicheskii Zhurnal</source><volume>69</volume>: <fpage>36</fpage>–<lpage>45</lpage>. [in Russian with English summary]</mixed-citation></ref><ref id="B8"><mixed-citation xmlns:xlink="http://www.w3.org/1999/xlink" xlink:type="simple"><person-group><name name-style="western"><surname>Bukhvalova</surname><given-names>MA</given-names></name><name name-style="western"><surname>Zhantiev</surname><given-names>RD</given-names></name></person-group> (<year>1994</year>) <article-title>Acoustic signals in the grasshopper communities (<tp:taxon-name><tp:taxon-name-part taxon-name-part-type="order">Orthoptera</tp:taxon-name-part></tp:taxon-name>: <tp:taxon-name><tp:taxon-name-part taxon-name-part-type="family">Acrididae</tp:taxon-name-part></tp:taxon-name>: <tp:taxon-name><tp:taxon-name-part taxon-name-part-type="subfamily">Gomphocerinae</tp:taxon-name-part></tp:taxon-name>).</article-title><source>Entomological Review</source><volume>73</volume>: <fpage>121</fpage>–<lpage>136</lpage>.</mixed-citation></ref><ref id="B26"><mixed-citation xmlns:xlink="http://www.w3.org/1999/xlink" xlink:type="simple"><person-group><name name-style="western"><surname>Vedenina</surname><given-names>VY</given-names></name><name name-style="western"><surname>Bukhvalova</surname><given-names>MA</given-names></name></person-group> (<year>2001</year>) <article-title>Contributions to the study of acoustic signals of grasshoppers (<tp:taxon-name><tp:taxon-name-part taxon-name-part-type="order">Orthoptera</tp:taxon-name-part></tp:taxon-name>, <tp:taxon-name><tp:taxon-name-part taxon-name-part-type="family">Acrididae</tp:taxon-name-part></tp:taxon-name>, <tp:taxon-name><tp:taxon-name-part taxon-name-part-type="subfamily">Gomphocerinae</tp:taxon-name-part></tp:taxon-name>) from Russia and adjacent countries. 2. Calling songs of widespread species recorded in different localities.</article-title><source>Russian Entomological Journal</source><volume>10</volume>: <fpage>93</fpage>–<lpage>123</lpage>.</mixed-citation></ref><ref id="B27"><mixed-citation xmlns:xlink="http://www.w3.org/1999/xlink" xlink:type="simple"><person-group><name name-style="western"><surname>Vedenina</surname><given-names>V</given-names></name><name name-style="western"><surname>Mugue</surname><given-names>N</given-names></name></person-group> (<year>2011</year>) <article-title>Speciation in gomphocerine grasshoppers: Molecular phylogeny versus bioacoustics and courtship behavior.</article-title><source>Journal of <tp:taxon-name><tp:taxon-name-part taxon-name-part-type="order">Orthoptera</tp:taxon-name-part></tp:taxon-name> Research</source><volume>20</volume>(<issue>1</issue>): <fpage>109</fpage>–<lpage>125</lpage>. <ext-link xlink:href="10.1665/034.020.0111" ext-link-type="doi" xlink:type="simple">https://doi.org/10.1665/034.020.0111</ext-link></mixed-citation></ref><ref id="B20"><mixed-citation xmlns:xlink="http://www.w3.org/1999/xlink" xlink:type="simple"><person-group><name name-style="western"><surname>Sevastianov</surname><given-names>N</given-names></name><name name-style="western"><surname>Neretina</surname><given-names>T</given-names></name><name name-style="western"><surname>Vedenina</surname><given-names>V</given-names></name></person-group> (<year>2023</year>) <article-title>Evolution of calling songs in the grasshopper subfamily <tp:taxon-name><tp:taxon-name-part taxon-name-part-type="subfamily">Gomphocerinae</tp:taxon-name-part></tp:taxon-name> (<tp:taxon-name><tp:taxon-name-part taxon-name-part-type="order">Orthoptera</tp:taxon-name-part></tp:taxon-name>, <tp:taxon-name><tp:taxon-name-part taxon-name-part-type="family">Acrididae</tp:taxon-name-part></tp:taxon-name>).</article-title><source>Zoologica Scripta</source><volume>52</volume>(<issue>2</issue>): <fpage>154</fpage>–<lpage>175</lpage>. <ext-link xlink:href="10.1111/zsc.12579" ext-link-type="doi" xlink:type="simple">https://doi.org/10.1111/zsc.12579</ext-link></mixed-citation></ref></ref-list></tp:taxon-treatment>
