# Supplementary material for: ﻿New data on bioacoustics and courtship behaviour in grasshoppers (Orthoptera, Acrididae, Gomphocerinae) from Russia and adjacent countries
Source: Zookeys. 2024 May 2;1200:1–26. doi: 10.3897/zookeys.1200.118422 (PMC11082487; doi:10.3897/zookeys.1200.118422)
Supplement: XML Treatment for Chorthippus hammarstroemi [file zookeys.1200.118422-treatment6.xml]

<!DOCTYPE tp:taxon-treatment
  PUBLIC "-//TaxonX//DTD Taxonomic Treatment Publishing DTD v0 20100105//EN" "tax-treatment-NSO.dtd">
<tp:taxon-treatment xmlns:tp="http://www.plazi.org/taxpub"><tp:treatment-meta><kwd-group><label>Taxon classification</label><kwd>
              <named-content content-type="kingdom">Animalia</named-content>
            </kwd><kwd>
              <named-content content-type="order">Orthoptera</named-content>
            </kwd><kwd>
              <named-content content-type="family">Acrididae</named-content>
            </kwd></kwd-group><mixed-citation publication-type="journal"><person-group><name><surname>Vedenina</surname><given-names>Varvara</given-names></name><name><surname>Sevastianov</surname><given-names>Nikita</given-names></name><name><surname>Kovalyova</surname><given-names>Evgenia</given-names></name></person-group><article-title>﻿New data on bioacoustics and courtship behaviour in grasshoppers (<tp:taxon-name><tp:taxon-name-part taxon-name-part-type="order">Orthoptera</tp:taxon-name-part></tp:taxon-name>, <tp:taxon-name><tp:taxon-name-part taxon-name-part-type="family">Acrididae</tp:taxon-name-part></tp:taxon-name>, <tp:taxon-name><tp:taxon-name-part taxon-name-part-type="subfamily">Gomphocerinae</tp:taxon-name-part></tp:taxon-name>) from Russia and adjacent countries</article-title><source>Zookeys</source><day>02</day><month>05</month><year>2024</year><volume>1200</volume><fpage>1</fpage><lpage>26</lpage><pub-id pub-id-type="doi">10.3897/zookeys.1200.118422</pub-id></mixed-citation></tp:treatment-meta><tp:nomenclature><label>﻿</label><tp:taxon-name>
            <object-id xmlns:xlink="http://www.w3.org/1999/xlink" content-type="arpha" xlink:type="simple">87437CCA-B3CB-5CA6-9C95-F50B3D387206</object-id>
            <tp:taxon-name-part taxon-name-part-type="genus" reg="Chorthippus">Chorthippus</tp:taxon-name-part>
            <tp:taxon-name-part taxon-name-part-type="species" reg="hammarstroemi">hammarstroemi</tp:taxon-name-part>
          </tp:taxon-name><tp:taxon-authority>(Miram, 1907)</tp:taxon-authority></tp:nomenclature><tp:treatment-sec sec-type="distribution" id="SECID0EOSAG"><title>Distribution.</title><p>Southern Siberia from Altai to Transbaikalia, southern part of the Russian Far East, Mongolia, China.</p></tp:treatment-sec><tp:treatment-sec sec-type="material" id="SECID0ETSAG"><title>Material</title><p><bold>(Fig. <xref ref-type="fig" rid="F1">1</xref>).</bold> Russia: 14. Altai Republic, Chemal district, Elekmonar, <named-content xmlns:xlink="http://www.w3.org/1999/xlink" content-type="dwc:verbatimCoordinates" xlink:type="simple"><named-content content-type="geo-json" specific-use="{&#34;type&#34;:&#34;Point&#34;,&#34;coordinates&#34;:[86.042067,51.456200]}" id="NCID0EDTAG" xlink:type="simple">51°27.372'N, 86°02.524'E</named-content></named-content>, 459 m a.s.l., 03.08.2023, song recordings in 2 ♂; 15. Altai Republic, Ongudai district, ab. 3.5 km S of Inya, <named-content xmlns:xlink="http://www.w3.org/1999/xlink" content-type="dwc:verbatimCoordinates" xlink:type="simple"><named-content content-type="geo-json" specific-use="{&#34;type&#34;:&#34;Point&#34;,&#34;coordinates&#34;:[86.635333,50.414000]}" id="NCID0ELTAG" xlink:type="simple">50°24.840'N, 86°38.120'E</named-content></named-content>, 769 m a.s.l., 05.08.2023, song recordings in 6 ♂.</p></tp:treatment-sec><tp:treatment-sec sec-type="References to song" id="SECID0EQTAG"><title>References to song.</title><p><xref ref-type="bibr" rid="B2">Benediktov 2005</xref>: recordings of calling song from Tuva; <xref ref-type="bibr" rid="B24">Tishechkin and Bukhvalova 2009</xref>: recordings of calling and courtship songs from Buryatia, Chita region and Maritime Province.</p></tp:treatment-sec><tp:treatment-sec sec-type="Song" id="SECID0E5TAG"><title>Song.</title><p>The calling song is an echeme of variable duration ranging from ~ 6 to 20 s. Sometimes a male can produce several echemes with intervals of ~ 4–6 s (Fig. <xref ref-type="fig" rid="F9">9A</xref>). The legs being moved with a small phase shift at the rate of ~ 4–4.5 /s generate syllables where one can distinguish soft and loud parts (Fig. <xref ref-type="fig" rid="F9">9B, C</xref>). During each upstroke, almost no (in the beginning of echeme) or relatively soft (in the end of echeme) sound is produced; during downstroke, a loud sound is generated. The oscillograph analysis shows that the legs slightly vibrate during downstroke, which result to producing distinct pulses, especially at the beginning of echeme.</p><fig id="F9" position="float" orientation="portrait"><object-id xmlns:xlink="http://www.w3.org/1999/xlink" content-type="doi" xlink:type="simple">10.3897/zookeys.1200.118422.figure9</object-id><object-id xmlns:xlink="http://www.w3.org/1999/xlink" content-type="arpha" xlink:type="simple">117DE3AD-DDBD-5EC5-A60A-0BF2D8B89F25</object-id><label>Figure 9.</label><caption><p>Oscillograms of the calling song <bold>A–C</bold> rivalry song <bold>D–E</bold> courtship song <bold>F–G</bold> and frequency spectra <bold>H–J</bold> in <italic><tp:taxon-name><tp:taxon-name-part taxon-name-part-type="genus" reg="Chorthippus">Chorthippus</tp:taxon-name-part><tp:taxon-name-part taxon-name-part-type="species" reg="hammarstroemi">hammarstroemi</tp:taxon-name-part></tp:taxon-name></italic>. Song recordings are presented at three different speeds. In all oscillograms except <bold>F, G</bold> the two upper lines are recordings of hind leg movements and the lower line is the sound recording. In <bold>F, G</bold> the movements of only one leg are shown. Frequency spectra are shown in kHz for the calling song <bold>H</bold> rivalry song <bold>I</bold> and courtship song <bold>J</bold>.</p></caption><graphic xmlns:xlink="http://www.w3.org/1999/xlink" xlink:href="zookeys-1200-001_article-118422__-g009.jpg" position="float" orientation="portrait" xlink:type="simple" id="oo_1040938.jpg"><uri content-type="original_file" xlink:type="simple">https://binary.pensoft.net/fig/1040938</uri></graphic></fig><p>The rivalry song is a sequence of short echemes (Fig. <xref ref-type="fig" rid="F9">9D</xref>), which number can greatly vary. Each echeme consists of two or three syllables. The legs are moved almost synchronously at the rate of ~ 7.5 /s. The first syllable usually contains distinct pulses that are similar to those in the calling song. In the noisy second and third syllables the pulses are not distinguishable (Fig. <xref ref-type="fig" rid="F9">9E</xref>).</p><p>A courted male generates an echeme or several echemes that are similar to the calling song. The legs are moved at the slightly higher rate than during calling (of ~ 5–6 /s). After this, a male can produce noisy syllables by the high-amplitude synchronous leg movements at the rate of ~ 2–3 /s (Fig. <xref ref-type="fig" rid="F9">9F, G</xref>). Before copulation attempt, males move with the long antennae (the ratio of antennae length to head and pronotum length averages 2.07±0.14). The movement pattern is simpler than in <italic><tp:taxon-name><tp:taxon-name-part taxon-name-part-type="genus" reg="Chorthippus">C.</tp:taxon-name-part><tp:taxon-name-part taxon-name-part-type="species" reg="macrocerus">macrocerus</tp:taxon-name-part></tp:taxon-name></italic>: antennae in <italic><tp:taxon-name><tp:taxon-name-part taxon-name-part-type="genus" reg="Chorthippus">C.</tp:taxon-name-part><tp:taxon-name-part taxon-name-part-type="species" reg="hammarstroemi">hammarstroemi</tp:taxon-name-part></tp:taxon-name></italic> are only moved in a circular manner as in Fig. <xref ref-type="fig" rid="F8">8C</xref>. Sometimes, the courting male produces the song similar to rivalry song, and the short echemes containing two types of syllables (as in Fig. <xref ref-type="fig" rid="F9">9E</xref>) can alternate with the noisy courtship element (as in Fig. <xref ref-type="fig" rid="F9">9G</xref>).</p><p>The power spectra of the calling and rivalry songs are similar and have maximum energy between 20 and 35 kHz (Fig. <xref ref-type="fig" rid="F9">9H, I</xref>). The power spectrum of specific courtship element has two broad peaks, between 5 and 15 kHz and between 20 and 30 kHz (Fig. <xref ref-type="fig" rid="F9">9J</xref>).</p></tp:treatment-sec><tp:treatment-sec sec-type="Comparative remarks" id="SECID0ESXAG"><title>Comparative remarks.</title><p>The current recordings from Altai are similar to the previous recordings from the more eastern localities of this species (<xref ref-type="bibr" rid="B2">Benediktov 2005</xref>; <xref ref-type="bibr" rid="B24">Tishechkin and Bukhvalova 2009</xref>). We, however, found slight differences in courtship songs between specimens from Altai and those from Buryatia, Chita region, and Maritime Province (<xref ref-type="bibr" rid="B24">Tishechkin and Bukhvalova 2009</xref>). At the same time, considering variable courtship behaviour and different technique of sound recordings, we suggest no principal differences between the recordings.</p><p>By contrast, the antennal movements in <italic><tp:taxon-name><tp:taxon-name-part taxon-name-part-type="genus" reg="Chorthippus">C.</tp:taxon-name-part><tp:taxon-name-part taxon-name-part-type="species" reg="hammarstroemi">hammarstroemi</tp:taxon-name-part></tp:taxon-name></italic> during courtship are documented for the first time. This species is similar to <italic><tp:taxon-name><tp:taxon-name-part taxon-name-part-type="genus" reg="Chorthippus">C.</tp:taxon-name-part><tp:taxon-name-part taxon-name-part-type="species" reg="macrocerus">macrocerus</tp:taxon-name-part></tp:taxon-name></italic> by the remarkably long antennae. The two species are also similar in plesiomorphic pattern of the leg movements during calling behaviour. <xref ref-type="bibr" rid="B25">Tishechkin and Vedenina (2016)</xref> suggested that these two allopatric species are characterised by similar song type and acoustic strategy. The usage of long antennae in courtship behaviour in both species even confirms such similarity. On the other hand, both morphological (<xref ref-type="bibr" rid="B6">Bey-Bienko and Mistshenko 1951</xref>) and molecular studies (<xref ref-type="bibr" rid="B20">Sevastianov et al. 2023</xref>) suggest that <italic><tp:taxon-name><tp:taxon-name-part taxon-name-part-type="genus" reg="Chorthippus">C.</tp:taxon-name-part><tp:taxon-name-part taxon-name-part-type="species" reg="macrocerus">macrocerus</tp:taxon-name-part></tp:taxon-name></italic> and <italic><tp:taxon-name><tp:taxon-name-part taxon-name-part-type="genus" reg="Chorthippus">C.</tp:taxon-name-part><tp:taxon-name-part taxon-name-part-type="species" reg="hammarstroemi">hammarstroemi</tp:taxon-name-part></tp:taxon-name></italic> are not closely related species. We suggest one of the reasons of their allopatric distribution to be a similarity of acoustic niches, which prevents them from effectively finding members of their own species at the same biotope (<xref ref-type="bibr" rid="B8">Bukhvalova and Zhantiev 1994</xref>; <xref ref-type="bibr" rid="B25">Tishechkin and Vedenina 2016</xref>).</p></tp:treatment-sec><tp:treatment-sec><!--Section generated to contain objects referenced in tp:taxon-treatment.--><fig id="F1" position="float" orientation="portrait"><object-id xmlns:xlink="http://www.w3.org/1999/xlink" content-type="doi" xlink:type="simple">10.3897/zookeys.1200.118422.figure1</object-id><object-id xmlns:xlink="http://www.w3.org/1999/xlink" content-type="arpha" xlink:type="simple">10569CA6-2F90-531C-8975-331147997AC3</object-id><label>Figure 1.</label><caption><p>Map of localities where the specimens were collected for the song recordings. 1–6: <italic><tp:taxon-name><tp:taxon-name-part taxon-name-part-type="genus" reg="Chorthippus">Chorthippus</tp:taxon-name-part><tp:taxon-name-part taxon-name-part-type="species" reg="macrocerus">macrocerus</tp:taxon-name-part></tp:taxon-name></italic>; 7, 8: <italic><tp:taxon-name><tp:taxon-name-part taxon-name-part-type="genus" reg="Chorthippus">Chorthippus</tp:taxon-name-part><tp:taxon-name-part taxon-name-part-type="species" reg="pullus">pullus</tp:taxon-name-part></tp:taxon-name></italic>; 9: <italic><tp:taxon-name><tp:taxon-name-part taxon-name-part-type="genus" reg="Mesasippus">Mesasippus</tp:taxon-name-part><tp:taxon-name-part taxon-name-part-type="species" reg="kozhevnikovi">kozhevnikovi</tp:taxon-name-part></tp:taxon-name></italic>; 10–13: <italic><tp:taxon-name><tp:taxon-name-part taxon-name-part-type="genus" reg="Megaulacobothrus">Megaulacobothrus</tp:taxon-name-part><tp:taxon-name-part taxon-name-part-type="species" reg="aethalinus">aethalinus</tp:taxon-name-part></tp:taxon-name></italic>; 14, 15 <italic><tp:taxon-name><tp:taxon-name-part taxon-name-part-type="genus" reg="Chorthippus">C.</tp:taxon-name-part><tp:taxon-name-part taxon-name-part-type="species" reg="hammarstroemi">hammarstroemi</tp:taxon-name-part></tp:taxon-name></italic>; 16: <italic><tp:taxon-name><tp:taxon-name-part taxon-name-part-type="genus" reg="Myrmeleotettix">Myrmeleotettix</tp:taxon-name-part><tp:taxon-name-part taxon-name-part-type="species" reg="palpalis">palpalis</tp:taxon-name-part></tp:taxon-name></italic>; 17, 18: <italic><tp:taxon-name><tp:taxon-name-part taxon-name-part-type="genus" reg="Stenobothrus">Stenobothrus</tp:taxon-name-part><tp:taxon-name-part taxon-name-part-type="species" reg="newskii">newskii.</tp:taxon-name-part></tp:taxon-name></italic> The localities of the same species are indicated by the same colour.</p></caption><graphic xmlns:xlink="http://www.w3.org/1999/xlink" xlink:href="zookeys-1200-001_article-118422__-g001.jpg" position="float" orientation="portrait" xlink:type="simple" id="oo_1040930.jpg"><uri content-type="original_file" xlink:type="simple">https://binary.pensoft.net/fig/1040930</uri></graphic></fig><fig id="F8" position="float" orientation="portrait"><object-id xmlns:xlink="http://www.w3.org/1999/xlink" content-type="doi" xlink:type="simple">10.3897/zookeys.1200.118422.figure8</object-id><object-id xmlns:xlink="http://www.w3.org/1999/xlink" content-type="arpha" xlink:type="simple">CDEB3E6A-1E02-5F23-9073-6FE8204CB65B</object-id><label>Figure 8.</label><caption><p>Movements of antennae during courtship in <italic><tp:taxon-name><tp:taxon-name-part taxon-name-part-type="genus" reg="Chorthippus">Chorthippus</tp:taxon-name-part><tp:taxon-name-part taxon-name-part-type="species" reg="macrocerus">macrocerus</tp:taxon-name-part></tp:taxon-name></italic>. Successive stages of the antennae position are shown in <bold>A–C</bold>.</p></caption><graphic xmlns:xlink="http://www.w3.org/1999/xlink" xlink:href="zookeys-1200-001_article-118422__-g008.jpg" position="float" orientation="portrait" xlink:type="simple" id="oo_1040937.jpg"><uri content-type="original_file" xlink:type="simple">https://binary.pensoft.net/fig/1040937</uri></graphic></fig></tp:treatment-sec><ref-list><ref id="B2"><mixed-citation xmlns:xlink="http://www.w3.org/1999/xlink" xlink:type="simple"><person-group><name name-style="western"><surname>Benediktov</surname><given-names>AA</given-names></name></person-group> (<year>2005</year>) <article-title>Fauna and acoustic signals of the genus <italic><tp:taxon-name><tp:taxon-name-part taxon-name-part-type="genus">Chorthippus</tp:taxon-name-part></tp:taxon-name></italic> Fieb. (<tp:taxon-name><tp:taxon-name-part taxon-name-part-type="order">Orthoptera</tp:taxon-name-part></tp:taxon-name>, <tp:taxon-name><tp:taxon-name-part taxon-name-part-type="family">Acrididae</tp:taxon-name-part></tp:taxon-name>) from southern Siberia.</article-title><source>Proceedings of the Russian Entomological Society</source><volume>76</volume>: <fpage>118</fpage>–<lpage>130</lpage>. [in Russian with English summary]</mixed-citation></ref><ref id="B24"><mixed-citation xmlns:xlink="http://www.w3.org/1999/xlink" xlink:type="simple"><person-group><name name-style="western"><surname>Tishechkin</surname><given-names>DYu</given-names></name><name name-style="western"><surname>Bukhvalova</surname><given-names>MA</given-names></name></person-group> (<year>2009</year>) <article-title>New data on calling signals of <tp:taxon-name><tp:taxon-name-part taxon-name-part-type="subfamily">Gomphocerinae</tp:taxon-name-part></tp:taxon-name> grasshoppers (<tp:taxon-name><tp:taxon-name-part taxon-name-part-type="order">Orthoptera</tp:taxon-name-part></tp:taxon-name>: <tp:taxon-name><tp:taxon-name-part taxon-name-part-type="family">Acrididae</tp:taxon-name-part></tp:taxon-name>) from South Siberia and the Russian Far East.</article-title><source>Russian Entomological Journal</source><volume>18</volume>: <fpage>25</fpage>–<lpage>46</lpage>.</mixed-citation></ref><ref id="B25"><mixed-citation xmlns:xlink="http://www.w3.org/1999/xlink" xlink:type="simple"><person-group><name name-style="western"><surname>Tishechkin</surname><given-names>DY</given-names></name><name name-style="western"><surname>Vedenina</surname><given-names>VY</given-names></name></person-group> (<year>2016</year>) <article-title>Acoustic signals in insects: A reproductive barrier and a taxonomic character.</article-title><source>Entomological Review</source><volume>96</volume>(<issue>9</issue>): <fpage>1127</fpage>–<lpage>1164</lpage>. <ext-link xlink:href="10.1134/S0013873816090013" ext-link-type="doi" xlink:type="simple">https://doi.org/10.1134/S0013873816090013</ext-link></mixed-citation></ref><ref id="B6"><mixed-citation xmlns:xlink="http://www.w3.org/1999/xlink" xlink:type="simple"><person-group><name name-style="western"><surname>Bey-Bienko</surname><given-names>GJa</given-names></name><name name-style="western"><surname>Mistshenko</surname><given-names>LL</given-names></name></person-group> (<year>1951</year>) <source>Locusts and grasshoppers of the USSR and adjacent countries. Part II.</source><publisher-name>Academy of Sciences of USSR Publisher</publisher-name>, <publisher-loc>Moscow-Leningrad</publisher-loc>, <size units="page">287 pp</size>. [pp. 381–667, in Russian, English translation of Russian original: Bey-Bienko GJa, Mistshenko LL (1964) Locusts and Grasshoppers of the U.S.S.R and Adjacent Countries. Part II. Jerusalem, Israel Program for Scientific Translations, 291 pp.]</mixed-citation></ref><ref id="B20"><mixed-citation xmlns:xlink="http://www.w3.org/1999/xlink" xlink:type="simple"><person-group><name name-style="western"><surname>Sevastianov</surname><given-names>N</given-names></name><name name-style="western"><surname>Neretina</surname><given-names>T</given-names></name><name name-style="western"><surname>Vedenina</surname><given-names>V</given-names></name></person-group> (<year>2023</year>) <article-title>Evolution of calling songs in the grasshopper subfamily <tp:taxon-name><tp:taxon-name-part taxon-name-part-type="subfamily">Gomphocerinae</tp:taxon-name-part></tp:taxon-name> (<tp:taxon-name><tp:taxon-name-part taxon-name-part-type="order">Orthoptera</tp:taxon-name-part></tp:taxon-name>, <tp:taxon-name><tp:taxon-name-part taxon-name-part-type="family">Acrididae</tp:taxon-name-part></tp:taxon-name>).</article-title><source>Zoologica Scripta</source><volume>52</volume>(<issue>2</issue>): <fpage>154</fpage>–<lpage>175</lpage>. <ext-link xlink:href="10.1111/zsc.12579" ext-link-type="doi" xlink:type="simple">https://doi.org/10.1111/zsc.12579</ext-link></mixed-citation></ref><ref id="B8"><mixed-citation xmlns:xlink="http://www.w3.org/1999/xlink" xlink:type="simple"><person-group><name name-style="western"><surname>Bukhvalova</surname><given-names>MA</given-names></name><name name-style="western"><surname>Zhantiev</surname><given-names>RD</given-names></name></person-group> (<year>1994</year>) <article-title>Acoustic signals in the grasshopper communities (<tp:taxon-name><tp:taxon-name-part taxon-name-part-type="order">Orthoptera</tp:taxon-name-part></tp:taxon-name>: <tp:taxon-name><tp:taxon-name-part taxon-name-part-type="family">Acrididae</tp:taxon-name-part></tp:taxon-name>: <tp:taxon-name><tp:taxon-name-part taxon-name-part-type="subfamily">Gomphocerinae</tp:taxon-name-part></tp:taxon-name>).</article-title><source>Entomological Review</source><volume>73</volume>: <fpage>121</fpage>–<lpage>136</lpage>.</mixed-citation></ref></ref-list></tp:taxon-treatment>
