# Supplementary material for: ﻿New data on bioacoustics and courtship behaviour in grasshoppers (Orthoptera, Acrididae, Gomphocerinae) from Russia and adjacent countries
Source: Zookeys. 2024 May 2;1200:1–26. doi: 10.3897/zookeys.1200.118422 (PMC11082487; doi:10.3897/zookeys.1200.118422)
Supplement: XML Treatment for Megaulacobothrus aethalinus [file zookeys.1200.118422-treatment7.xml]

<!DOCTYPE tp:taxon-treatment
  PUBLIC "-//TaxonX//DTD Taxonomic Treatment Publishing DTD v0 20100105//EN" "tax-treatment-NSO.dtd">
<tp:taxon-treatment xmlns:tp="http://www.plazi.org/taxpub"><tp:treatment-meta><kwd-group><label>Taxon classification</label><kwd>
              <named-content content-type="kingdom">Animalia</named-content>
            </kwd><kwd>
              <named-content content-type="order">Orthoptera</named-content>
            </kwd><kwd>
              <named-content content-type="family">Acrididae</named-content>
            </kwd></kwd-group><mixed-citation publication-type="journal"><person-group><name><surname>Vedenina</surname><given-names>Varvara</given-names></name><name><surname>Sevastianov</surname><given-names>Nikita</given-names></name><name><surname>Kovalyova</surname><given-names>Evgenia</given-names></name></person-group><article-title>﻿New data on bioacoustics and courtship behaviour in grasshoppers (<tp:taxon-name><tp:taxon-name-part taxon-name-part-type="order">Orthoptera</tp:taxon-name-part></tp:taxon-name>, <tp:taxon-name><tp:taxon-name-part taxon-name-part-type="family">Acrididae</tp:taxon-name-part></tp:taxon-name>, <tp:taxon-name><tp:taxon-name-part taxon-name-part-type="subfamily">Gomphocerinae</tp:taxon-name-part></tp:taxon-name>) from Russia and adjacent countries</article-title><source>Zookeys</source><day>02</day><month>05</month><year>2024</year><volume>1200</volume><fpage>1</fpage><lpage>26</lpage><pub-id pub-id-type="doi">10.3897/zookeys.1200.118422</pub-id></mixed-citation></tp:treatment-meta><tp:nomenclature><label>﻿</label><tp:taxon-name>
            <object-id xmlns:xlink="http://www.w3.org/1999/xlink" content-type="arpha" xlink:type="simple">01564E8C-AA9F-5CAD-8D32-2377450ED86F</object-id>
            <tp:taxon-name-part taxon-name-part-type="genus" reg="Megaulacobothrus">Megaulacobothrus</tp:taxon-name-part>
            <tp:taxon-name-part taxon-name-part-type="species" reg="aethalinus">aethalinus</tp:taxon-name-part>
          </tp:taxon-name><tp:taxon-authority>(Zubowsky, 1899)</tp:taxon-authority></tp:nomenclature><tp:treatment-sec sec-type="distribution" id="SECID0EK2AG"><title>Distribution.</title><p>Southern Siberia, the southern part of Russian Far East, the north-eastern China, Korea.</p></tp:treatment-sec><tp:treatment-sec sec-type="material" id="SECID0EP2AG"><title>Material</title><p><bold>(Fig. <xref ref-type="fig" rid="F1">1</xref>).</bold> Russia: 10. Altai Republic, ab. 6 km of Chemal, environs of Elekmonar, <named-content xmlns:xlink="http://www.w3.org/1999/xlink" content-type="dwc:verbatimCoordinates" xlink:type="simple"><named-content content-type="geo-json" specific-use="{&#34;type&#34;:&#34;Point&#34;,&#34;coordinates&#34;:[85.998333,51.483333]}" id="NCID0E62AG" xlink:type="simple">51°29.0'N, 85°59.9'E</named-content></named-content>, 417 m a.s.l., 06.08.2017, song recordings in 2 ♂, 12.08.2021, song recordings in 4 ♂; 11. Altai Republic, Ongudai district, ab. 7 km N of Malyi Yaloman, <named-content xmlns:xlink="http://www.w3.org/1999/xlink" content-type="dwc:verbatimCoordinates" xlink:type="simple"><named-content content-type="geo-json" specific-use="{&#34;type&#34;:&#34;Point&#34;,&#34;coordinates&#34;:[86.563050,50.560033]}" id="NCID0EH3AG" xlink:type="simple">50°33.602'N, 86°33.783'E</named-content></named-content>, 740 m a.s.l., 09.08.2023, song recordings in 1 ♂; 12. Altai Republic, Ongudai district, near Shirlak waterfall, <named-content xmlns:xlink="http://www.w3.org/1999/xlink" content-type="dwc:verbatimCoordinates" xlink:type="simple"><named-content content-type="geo-json" specific-use="{&#34;type&#34;:&#34;Point&#34;,&#34;coordinates&#34;:[87.221667,50.343333]}" id="NCID0EP3AG" xlink:type="simple">50°20.6'N, 87°13.3'E</named-content></named-content>, 1064 m a.s.l., 14.08.2021, song recordings in 3 ♂; 13. Altai Republic, Ongudai district, ab. 15 km NWW of Chibit, <named-content xmlns:xlink="http://www.w3.org/1999/xlink" content-type="dwc:verbatimCoordinates" xlink:type="simple"><named-content content-type="geo-json" specific-use="{&#34;type&#34;:&#34;Point&#34;,&#34;coordinates&#34;:[87.324667,50.360617]}" id="NCID0EX3AG" xlink:type="simple">50°21.637'N, 87°19.480'E</named-content></named-content>, 1056 m a.s.l., 09.08.2023, song recordings in 1 ♂.</p></tp:treatment-sec><tp:treatment-sec sec-type="References to song" id="SECID0E33AG"><title>References to song.</title><p><xref ref-type="bibr" rid="B7">Bukhvalova and Vedenina 1998</xref>; <xref ref-type="bibr" rid="B26">Vedenina and Bukhvalova 2001</xref>; <xref ref-type="bibr" rid="B2">Benediktov 2005</xref>: recordings of calling song from Altai and Maritime Province.</p></tp:treatment-sec><tp:treatment-sec sec-type="Song" id="SECID0EO4AG"><title>Song.</title><p>The calling song is a sequence of several echemes lasting ~ 1.5–3 s and separated by intervals of ~ 2–6 s (Fig. <xref ref-type="fig" rid="F10">10A</xref>). In each echeme, one can distinguish two parts (see Suppl. material <xref ref-type="supplementary-material" rid="S5">5</xref>). In the first part, the legs are moved synchronously at the rate of 7.5–10 /s, which result to generation of simple regular syllables (element 1, Fig. <xref ref-type="fig" rid="F10">10B</xref>). The sound is generated mainly during downstroke. In the second part, the legs are moved asynchronously, which results to generation of the louder element 2 containing pulses of varying amplitude. The duration of element 2 is usually 2× as short as duration of element 1.</p><fig id="F10" position="float" orientation="portrait"><object-id xmlns:xlink="http://www.w3.org/1999/xlink" content-type="doi" xlink:type="simple">10.3897/zookeys.1200.118422.figure10</object-id><object-id xmlns:xlink="http://www.w3.org/1999/xlink" content-type="arpha" xlink:type="simple">4FBBFD4E-3F17-5595-9398-9336BF325BF1</object-id><label>Figure 10.</label><caption><p>Oscillograms of the calling song <bold>A, B</bold> courtship songs <bold>C–H</bold> and frequency spectra <bold>I–K</bold> in <italic><tp:taxon-name><tp:taxon-name-part taxon-name-part-type="genus" reg="Megaulacobothrus">Megaulacobothrus</tp:taxon-name-part><tp:taxon-name-part taxon-name-part-type="species" reg="aethalinus">aethalinus</tp:taxon-name-part></tp:taxon-name></italic>. Courtship songs of two males are shown in <bold>C</bold> and <bold>G</bold>. Song recordings are presented at two different speeds. In all oscillograms the two upper lines are recordings of hind leg movements and the lower line is the sound recording. Different elements of the calling song are shown in <bold>B</bold> of the courtship song – in <bold>C</bold>. Frequency spectra are shown in kHz for the calling song <bold>I</bold> for the courtship element 1 <bold>J</bold> and courtship element 2 <bold>K</bold>.</p></caption><graphic xmlns:xlink="http://www.w3.org/1999/xlink" xlink:href="zookeys-1200-001_article-118422__-g010.jpg" position="float" orientation="portrait" xlink:type="simple" id="oo_1040939.jpg"><uri content-type="original_file" xlink:type="simple">https://binary.pensoft.net/fig/1040939</uri></graphic></fig><p>The courtship song starts similarly to the first part of the calling song: the legs are moved synchronously and generate the soft sound during upstroke and the louder sound during downstroke (Fig. <xref ref-type="fig" rid="F10">10C, D</xref>). In ~ 2–10 s, however, the temporal structure of syllables is gradually changing. The intervals between syllables become fuzzy and the very syllables become louder. Sometimes, the intervals between syllables become completely indistinguishable (Fig. <xref ref-type="fig" rid="F10">10H</xref>). This main echeme (element 1 of courtship) usually lasts for ~ 15–30 s, but can continue for more than 1 min. Oscillographic analysis of the leg movements shows that amplitude of the two neighbouring strokes slightly differs, however, this is more expressed in one leg (Fig. <xref ref-type="fig" rid="F10">10D, E</xref>). After the prolonged element 1, a much shorter (lasting ~ 6–9 s) element 2 follows. The legs are moved synchronously but at the lower position, and the leg movements have the more complex pattern than during element 1, which implies alternation of several low-amplitude strokes with one higher-amplitude stroke. The legs generate syllables repeated at the rate of 8–10 /s (Fig. <xref ref-type="fig" rid="F10">10E</xref>); each syllable contains one high-amplitude pulse and several soft pulses. In ~ 1 s after the end of element 2, the shortest (lasting ~ 1–2 s) element 3 follows (Fig. <xref ref-type="fig" rid="F10">10C, F, G</xref>; see Suppl. material <xref ref-type="supplementary-material" rid="S6">6</xref>). The leg movements have the more irregular pattern than during element 2, moreover, the two legs are moved alternately. As a result, one can distinguish sound pulses repeated at the rate of ~ 15–20 /s.</p><p>The frequency spectra of both types of the song are remarkable because they occupy the band lower than 25 kHz. The spectrum of the calling song has two peaks around 7 and 18 kHz (Fig. <xref ref-type="fig" rid="F10">10I</xref>), the spectrum of the courtship element 1 has several peaks in the range from 5 to 25 kHz (Fig. <xref ref-type="fig" rid="F10">10J</xref>), and the spectrum of the courtship element 2 has two peaks at approximately 5 and 15 kHz (Fig. <xref ref-type="fig" rid="F10">10K</xref>).</p><p>The elements 1 and 2 of the calling song and the elements 1–3 of the courtship song are produced at the different leg positions. During generation of the calling element 1 and the courtship elements 2 and 3, the legs are moved at the low position. Presumably the distal stridulatory pegs of the hind femora are used in generation of these elements. We compared the lengths of the stridulatory files between <italic><tp:taxon-name><tp:taxon-name-part taxon-name-part-type="genus" reg="Megaulacobothrus">M.</tp:taxon-name-part><tp:taxon-name-part taxon-name-part-type="species" reg="aethalinus">aethalinus</tp:taxon-name-part></tp:taxon-name></italic> and <italic><tp:taxon-name><tp:taxon-name-part taxon-name-part-type="genus" reg="Chorthippus">C.</tp:taxon-name-part><tp:taxon-name-part taxon-name-part-type="species" reg="macrocerus">macrocerus</tp:taxon-name-part></tp:taxon-name></italic>, the species with the simpler song. The file length appeared to be almost 2× longer in <italic><tp:taxon-name><tp:taxon-name-part taxon-name-part-type="genus" reg="Megaulacobothrus">M.</tp:taxon-name-part><tp:taxon-name-part taxon-name-part-type="species" reg="aethalinus">aethalinus</tp:taxon-name-part></tp:taxon-name></italic> than that in <italic><tp:taxon-name><tp:taxon-name-part taxon-name-part-type="genus" reg="Chorthippus">C.</tp:taxon-name-part><tp:taxon-name-part taxon-name-part-type="species" reg="macrocerus">macrocerus</tp:taxon-name-part></tp:taxon-name></italic>. In <italic><tp:taxon-name><tp:taxon-name-part taxon-name-part-type="genus" reg="Megaulacobothrus">M.</tp:taxon-name-part><tp:taxon-name-part taxon-name-part-type="species" reg="aethalinus">aethalinus</tp:taxon-name-part></tp:taxon-name></italic>, the most distal stridulatory pegs are at about the level of the first tibial spine if tibia is pressed to femur (Fig. <xref ref-type="fig" rid="F11">11A</xref>). In <italic><tp:taxon-name><tp:taxon-name-part taxon-name-part-type="genus" reg="Chorthippus">C.</tp:taxon-name-part><tp:taxon-name-part taxon-name-part-type="species" reg="macrocerus">macrocerus</tp:taxon-name-part></tp:taxon-name></italic>, the most distal stridulatory pegs are at the level between 5<sup>th</sup> and 6<sup>th</sup> tibial spines (Fig. <xref ref-type="fig" rid="F11">11B</xref>).</p><fig id="F11" position="float" orientation="portrait"><object-id xmlns:xlink="http://www.w3.org/1999/xlink" content-type="doi" xlink:type="simple">10.3897/zookeys.1200.118422.figure11</object-id><object-id xmlns:xlink="http://www.w3.org/1999/xlink" content-type="arpha" xlink:type="simple">3E9ED783-A650-5D56-94B8-71EF0E0E2B5D</object-id><label>Figure 11.</label><caption><p>Stridulatory files SF on the hind femora in <italic><tp:taxon-name><tp:taxon-name-part taxon-name-part-type="genus" reg="Megaulacobothrus">Megaulacobothrus</tp:taxon-name-part><tp:taxon-name-part taxon-name-part-type="species" reg="aethalinus">aethalinus</tp:taxon-name-part></tp:taxon-name></italic><bold>A</bold> and <italic><tp:taxon-name><tp:taxon-name-part taxon-name-part-type="genus" reg="Chorthippus">Chorthippus</tp:taxon-name-part><tp:taxon-name-part taxon-name-part-type="species" reg="macrocerus">macrocerus</tp:taxon-name-part></tp:taxon-name></italic><bold>B</bold>.</p></caption><graphic xmlns:xlink="http://www.w3.org/1999/xlink" xlink:href="zookeys-1200-001_article-118422__-g011.jpg" position="float" orientation="portrait" xlink:type="simple" id="oo_1040940.jpg"><uri content-type="original_file" xlink:type="simple">https://binary.pensoft.net/fig/1040940</uri></graphic></fig></tp:treatment-sec><tp:treatment-sec sec-type="Comparative remarks" id="SECID0ELEBG"><title>Comparative remarks.</title><p>Our recordings of both types of the song are generally similar to those previously described by different authors (<xref ref-type="bibr" rid="B26">Vedenina and Bukhvalova 2001</xref>; <xref ref-type="bibr" rid="B2">Benediktov 2005</xref>). However, previous authors argued about the functions of the two song types in <italic><tp:taxon-name><tp:taxon-name-part taxon-name-part-type="genus" reg="Megaulacobothrus">M.</tp:taxon-name-part><tp:taxon-name-part taxon-name-part-type="species" reg="aethalinus">aethalinus</tp:taxon-name-part></tp:taxon-name></italic>. According to <xref ref-type="bibr" rid="B26">Vedenina and Bukhvalova (2001)</xref>, different song types are produced by a male sitting alone, therefore they can be considered as the calling song variants. <xref ref-type="bibr" rid="B2">Benediktov (2005)</xref> suggested the first song type to be the calling song and the second song type to be the courtship song. Our current data are more concordant with the data of <xref ref-type="bibr" rid="B2">Benediktov (2005)</xref>. However, our observations of behaviour in this species show that the males sitting without females in laboratory for several days start to produce both song types almost equally often. In nature, by contrast, solitary males usually sing the first song type, whereas the males sitting near by the females typically produce the second song type. Therefore, we also assign the different functions to the different song types.</p><p>Analysis of the elaborate leg movements during stridulation in <italic><tp:taxon-name><tp:taxon-name-part taxon-name-part-type="genus" reg="Megaulacobothrus">M.</tp:taxon-name-part><tp:taxon-name-part taxon-name-part-type="species" reg="aethalinus">aethalinus</tp:taxon-name-part></tp:taxon-name></italic> allowed us to suggest unusually long stridulatory file. Up to now, only several species of <italic><tp:taxon-name><tp:taxon-name-part taxon-name-part-type="genus" reg="Chorthippus">C.</tp:taxon-name-part><tp:taxon-name-part taxon-name-part-type="species" reg="biguttulus">biguttulus</tp:taxon-name-part></tp:taxon-name></italic> group with the long stridulatory files were known (<xref ref-type="bibr" rid="B1">Benediktov 1999</xref>; <xref ref-type="bibr" rid="B35">Willemse et al. 2009</xref>; <xref ref-type="bibr" rid="B22">Tarasova et al. 2021</xref>). One of these species, <italic><tp:taxon-name><tp:taxon-name-part taxon-name-part-type="genus" reg="Chorthippus">C.</tp:taxon-name-part><tp:taxon-name-part taxon-name-part-type="species" reg="biguttulus">biguttulus</tp:taxon-name-part><tp:taxon-name-part taxon-name-part-type="subspecies" reg="ehedickei">ehedickei</tp:taxon-name-part></tp:taxon-name></italic>, also uses its distal part of the stridulatory file in generation of a relatively soft ‘aftersong’. <italic><tp:taxon-name><tp:taxon-name-part taxon-name-part-type="genus" reg="Megaulacobothrus">M.</tp:taxon-name-part><tp:taxon-name-part taxon-name-part-type="species" reg="aethalinus">aethalinus</tp:taxon-name-part></tp:taxon-name></italic>, however, produces a relatively loud sound with the distal part of the stridulatory file.</p></tp:treatment-sec><tp:treatment-sec><!--Section generated to contain objects referenced in tp:taxon-treatment.--><fig id="F1" position="float" orientation="portrait"><object-id xmlns:xlink="http://www.w3.org/1999/xlink" content-type="doi" xlink:type="simple">10.3897/zookeys.1200.118422.figure1</object-id><object-id xmlns:xlink="http://www.w3.org/1999/xlink" content-type="arpha" xlink:type="simple">10569CA6-2F90-531C-8975-331147997AC3</object-id><label>Figure 1.</label><caption><p>Map of localities where the specimens were collected for the song recordings. 1–6: <italic><tp:taxon-name><tp:taxon-name-part taxon-name-part-type="genus" reg="Chorthippus">Chorthippus</tp:taxon-name-part><tp:taxon-name-part taxon-name-part-type="species" reg="macrocerus">macrocerus</tp:taxon-name-part></tp:taxon-name></italic>; 7, 8: <italic><tp:taxon-name><tp:taxon-name-part taxon-name-part-type="genus" reg="Chorthippus">Chorthippus</tp:taxon-name-part><tp:taxon-name-part taxon-name-part-type="species" reg="pullus">pullus</tp:taxon-name-part></tp:taxon-name></italic>; 9: <italic><tp:taxon-name><tp:taxon-name-part taxon-name-part-type="genus" reg="Mesasippus">Mesasippus</tp:taxon-name-part><tp:taxon-name-part taxon-name-part-type="species" reg="kozhevnikovi">kozhevnikovi</tp:taxon-name-part></tp:taxon-name></italic>; 10–13: <italic><tp:taxon-name><tp:taxon-name-part taxon-name-part-type="genus" reg="Megaulacobothrus">Megaulacobothrus</tp:taxon-name-part><tp:taxon-name-part taxon-name-part-type="species" reg="aethalinus">aethalinus</tp:taxon-name-part></tp:taxon-name></italic>; 14, 15 <italic><tp:taxon-name><tp:taxon-name-part taxon-name-part-type="genus" reg="Chorthippus">C.</tp:taxon-name-part><tp:taxon-name-part taxon-name-part-type="species" reg="hammarstroemi">hammarstroemi</tp:taxon-name-part></tp:taxon-name></italic>; 16: <italic><tp:taxon-name><tp:taxon-name-part taxon-name-part-type="genus" reg="Myrmeleotettix">Myrmeleotettix</tp:taxon-name-part><tp:taxon-name-part taxon-name-part-type="species" reg="palpalis">palpalis</tp:taxon-name-part></tp:taxon-name></italic>; 17, 18: <italic><tp:taxon-name><tp:taxon-name-part taxon-name-part-type="genus" reg="Stenobothrus">Stenobothrus</tp:taxon-name-part><tp:taxon-name-part taxon-name-part-type="species" reg="newskii">newskii.</tp:taxon-name-part></tp:taxon-name></italic> The localities of the same species are indicated by the same colour.</p></caption><graphic xmlns:xlink="http://www.w3.org/1999/xlink" xlink:href="zookeys-1200-001_article-118422__-g001.jpg" position="float" orientation="portrait" xlink:type="simple" id="oo_1040930.jpg"><uri content-type="original_file" xlink:type="simple">https://binary.pensoft.net/fig/1040930</uri></graphic></fig><supplementary-material xmlns:xlink="http://www.w3.org/1999/xlink" id="S5" position="float" orientation="portrait" xlink:type="simple"><object-id content-type="doi" xlink:type="simple">10.3897/zookeys.1200.118422.suppl5</object-id><object-id content-type="arpha" xlink:type="simple">97F85880-DB52-5899-A832-9BE5613817BF</object-id><label>Supplementary material 5</label><caption><p>Calling in <italic><tp:taxon-name><tp:taxon-name-part taxon-name-part-type="genus" reg="Megaulacobothrus">Megaulacobothrus</tp:taxon-name-part><tp:taxon-name-part taxon-name-part-type="species" reg="aethalinus">aethalinus</tp:taxon-name-part></tp:taxon-name></italic></p></caption><statement content-type="dataType"><label>Data type</label><p>mpg</p></statement><statement content-type="notes"><label>Explanation note</label><p>The male produces two elements, one element when the legs are maintained at the higher position, the second element when the legs are kept at the lower position.</p></statement><media xlink:href="zookeys-1200-001_article-118422__-s005.mpg" mimetype="video" mime-subtype="mpeg" position="float" orientation="portrait" xlink:type="simple" id="oo_1040945.mpg"><uri content-type="original_file" xlink:type="simple">https://binary.pensoft.net/file/1040945</uri></media><permissions><license xlink:type="simple"><license-p>This dataset is made available under the Open Database License (http://opendatacommons.org/licenses/odbl/1.0/). The Open Database License (ODbL) is a license agreement intended to allow users to freely share, modify, and use this Dataset while maintaining this same freedom for others, provided that the original source and author(s) are credited.</license-p></license></permissions><attrib specific-use="authors">Varvara Vedenina, Nikita Sevastianov, Evgenia Kovalyova</attrib></supplementary-material><supplementary-material xmlns:xlink="http://www.w3.org/1999/xlink" id="S6" position="float" orientation="portrait" xlink:type="simple"><object-id content-type="doi" xlink:type="simple">10.3897/zookeys.1200.118422.suppl6</object-id><object-id content-type="arpha" xlink:type="simple">09D62008-F68B-5AF0-899E-D68AA7382B90</object-id><label>Supplementary material 6</label><caption><p>Courtship in <italic><tp:taxon-name><tp:taxon-name-part taxon-name-part-type="genus" reg="Megaulacobothrus">Megaulacobothrus</tp:taxon-name-part><tp:taxon-name-part taxon-name-part-type="species" reg="aethalinus">aethalinus</tp:taxon-name-part></tp:taxon-name></italic></p></caption><statement content-type="dataType"><label>Data type</label><p>mpg</p></statement><statement content-type="notes"><label>Explanation note</label><p>Three elements of the courtship song are produced: element 1 is produced by synchronous leg movements kept at the higher position, element 2 is produced by also synchronous leg movements but kept at the lower position, the short element 3 is produced by asynchronous leg movements.</p></statement><media xlink:href="zookeys-1200-001_article-118422__-s006.mpg" mimetype="video" mime-subtype="mpeg" position="float" orientation="portrait" xlink:type="simple" id="oo_1040946.mpg"><uri content-type="original_file" xlink:type="simple">https://binary.pensoft.net/file/1040946</uri></media><permissions><license xlink:type="simple"><license-p>This dataset is made available under the Open Database License (http://opendatacommons.org/licenses/odbl/1.0/). The Open Database License (ODbL) is a license agreement intended to allow users to freely share, modify, and use this Dataset while maintaining this same freedom for others, provided that the original source and author(s) are credited.</license-p></license></permissions><attrib specific-use="authors">Varvara Vedenina, Nikita Sevastianov, Evgenia Kovalyova</attrib></supplementary-material></tp:treatment-sec><ref-list><ref id="B7"><mixed-citation xmlns:xlink="http://www.w3.org/1999/xlink" xlink:type="simple"><person-group><name name-style="western"><surname>Bukhvalova</surname><given-names>MA</given-names></name><name name-style="western"><surname>Vedenina</surname><given-names>VY</given-names></name></person-group> (<year>1998</year>) <article-title>Contributions to the study of acoustic signals of grasshoppers (<tp:taxon-name><tp:taxon-name-part taxon-name-part-type="order">Orthoptera</tp:taxon-name-part></tp:taxon-name>: <tp:taxon-name><tp:taxon-name-part taxon-name-part-type="family">Acrididae</tp:taxon-name-part></tp:taxon-name>: <tp:taxon-name><tp:taxon-name-part taxon-name-part-type="subfamily">Gomphocerinae</tp:taxon-name-part></tp:taxon-name>) from Russia and adjacent countries. I. New recordings of the calling songs.</article-title><source>Russian Entomological Journal</source><volume>7</volume>: <fpage>109</fpage>–<lpage>125</lpage>. <ext-link xlink:href="https://www.cabidigitallibrary.org/doi/full/10.5555/20001105695" ext-link-type="uri" xlink:type="simple">https://www.cabidigitallibrary.org/doi/full/10.5555/20001105695</ext-link></mixed-citation></ref><ref id="B26"><mixed-citation xmlns:xlink="http://www.w3.org/1999/xlink" xlink:type="simple"><person-group><name name-style="western"><surname>Vedenina</surname><given-names>VY</given-names></name><name name-style="western"><surname>Bukhvalova</surname><given-names>MA</given-names></name></person-group> (<year>2001</year>) <article-title>Contributions to the study of acoustic signals of grasshoppers (<tp:taxon-name><tp:taxon-name-part taxon-name-part-type="order">Orthoptera</tp:taxon-name-part></tp:taxon-name>, <tp:taxon-name><tp:taxon-name-part taxon-name-part-type="family">Acrididae</tp:taxon-name-part></tp:taxon-name>, <tp:taxon-name><tp:taxon-name-part taxon-name-part-type="subfamily">Gomphocerinae</tp:taxon-name-part></tp:taxon-name>) from Russia and adjacent countries. 2. Calling songs of widespread species recorded in different localities.</article-title><source>Russian Entomological Journal</source><volume>10</volume>: <fpage>93</fpage>–<lpage>123</lpage>.</mixed-citation></ref><ref id="B2"><mixed-citation xmlns:xlink="http://www.w3.org/1999/xlink" xlink:type="simple"><person-group><name name-style="western"><surname>Benediktov</surname><given-names>AA</given-names></name></person-group> (<year>2005</year>) <article-title>Fauna and acoustic signals of the genus <italic><tp:taxon-name><tp:taxon-name-part taxon-name-part-type="genus">Chorthippus</tp:taxon-name-part></tp:taxon-name></italic> Fieb. (<tp:taxon-name><tp:taxon-name-part taxon-name-part-type="order">Orthoptera</tp:taxon-name-part></tp:taxon-name>, <tp:taxon-name><tp:taxon-name-part taxon-name-part-type="family">Acrididae</tp:taxon-name-part></tp:taxon-name>) from southern Siberia.</article-title><source>Proceedings of the Russian Entomological Society</source><volume>76</volume>: <fpage>118</fpage>–<lpage>130</lpage>. [in Russian with English summary]</mixed-citation></ref><ref id="B1"><mixed-citation xmlns:xlink="http://www.w3.org/1999/xlink" xlink:type="simple"><person-group><name name-style="western"><surname>Benediktov</surname><given-names>AA</given-names></name></person-group> (<year>1999</year>) <article-title>Little-known taxa of grasshoppers of the <italic><tp:taxon-name><tp:taxon-name-part taxon-name-part-type="genus">Chorthippus</tp:taxon-name-part><tp:taxon-name-part taxon-name-part-type="species">biguttulus</tp:taxon-name-part></tp:taxon-name></italic> group (<tp:taxon-name><tp:taxon-name-part taxon-name-part-type="order">Orthoptera</tp:taxon-name-part></tp:taxon-name>, <tp:taxon-name><tp:taxon-name-part taxon-name-part-type="family">Acrididae</tp:taxon-name-part></tp:taxon-name>, <tp:taxon-name><tp:taxon-name-part taxon-name-part-type="subfamily">Gomphocerinae</tp:taxon-name-part></tp:taxon-name>).</article-title><source>Moscow University Biological Sciences Bulletin</source><volume>54</volume>(<issue>1</issue>): <fpage>41</fpage>–<lpage>45</lpage>.</mixed-citation></ref><ref id="B35"><mixed-citation xmlns:xlink="http://www.w3.org/1999/xlink" xlink:type="simple"><person-group><name name-style="western"><surname>Willemse</surname><given-names>F</given-names></name><name name-style="western"><surname>von Helversen</surname><given-names>O</given-names></name><name name-style="western"><surname>Odé</surname><given-names>B</given-names></name></person-group> (<year>2009</year>) <article-title>A review of <italic><tp:taxon-name><tp:taxon-name-part taxon-name-part-type="genus">Chorthippus</tp:taxon-name-part></tp:taxon-name></italic> species with angled pronotal lateral keels from Greece with special reference to transitional populations between some Peloponnesean taxa (<tp:taxon-name><tp:taxon-name-part taxon-name-part-type="order">Orthoptera</tp:taxon-name-part></tp:taxon-name>, <tp:taxon-name><tp:taxon-name-part taxon-name-part-type="family">Acrididae</tp:taxon-name-part></tp:taxon-name>).</article-title><source>Zoölogische Mededeelingen</source><volume>83</volume>(<issue>2</issue>): <fpage>319</fpage>–<lpage>507</lpage>. <ext-link xlink:href="https://repository.naturalis.nl/pub/314191" ext-link-type="uri" xlink:type="simple">https://repository.naturalis.nl/pub/314191</ext-link></mixed-citation></ref><ref id="B22"><mixed-citation xmlns:xlink="http://www.w3.org/1999/xlink" xlink:type="simple"><person-group><name name-style="western"><surname>Tarasova</surname><given-names>TA</given-names></name><name name-style="western"><surname>Sevastianov</surname><given-names>NS</given-names></name><name name-style="western"><surname>Vedenina</surname><given-names>VYu</given-names></name></person-group> (<year>2021</year>) Songs and morphology in grasshoppers of the <italic><tp:taxon-name><tp:taxon-name-part taxon-name-part-type="genus">Stenobothrus</tp:taxon-name-part><tp:taxon-name-part taxon-name-part-type="species">eurasius</tp:taxon-name-part></tp:taxon-name></italic> group (<tp:taxon-name><tp:taxon-name-part taxon-name-part-type="order">Orthoptera</tp:taxon-name-part></tp:taxon-name>: <tp:taxon-name><tp:taxon-name-part taxon-name-part-type="family">Acrididae</tp:taxon-name-part></tp:taxon-name>: <tp:taxon-name><tp:taxon-name-part taxon-name-part-type="subfamily">Gomphocerinae</tp:taxon-name-part></tp:taxon-name>) from Russia and adjacent countries: clarifying of taxonomic status. Zootaxa 4965(2): 244–260. <ext-link xlink:type="simple" ext-link-type="doi" xlink:href="10.11646/zootaxa.4965.2.2">doi.org/10.11646/zootaxa.4965.2.2</ext-link></mixed-citation></ref></ref-list></tp:taxon-treatment>
